# Supplementary material for: Development and characterization of patient-derived xenografts from non-small cell lung cancer brain metastases
Source: Sci Rep. 2021 Jan 28;11:2520. doi: 10.1038/s41598-021-81832-1 (PMC7843608; doi:10.1038/s41598-021-81832-1)
Supplement: Supplementary file 2 — Supplementary Table 4. [file 41598_2021_81832_MOESM2_ESM.xlsx]

## Sheet: edgeR_overrepresented_in_PT
category	over_represented_pvalue	under_represented_pvalue	numDEInCat	numInCat	term	ontology	over_represented_qvalue	under_represented_qvalue
GO:0006958	1.68172e-64	1	46	86	complement activation, classical pathway	BP	3.68363e-60	1
GO:0006956	3.80484e-64	1	49	107	complement activation	BP	4.16706e-60	1
GO:0072376	1.00725e-62	1	50	121	protein activation cascade	BP	7.35426e-59	1
GO:0002455	1.63608e-61	1	46	96	humoral immune response mediated by circulating immunoglobulin	BP	8.95919e-58	1
GO:0003823	1.10071e-59	1	47	108	antigen binding	MF	4.822e-56	1
GO:0006959	1.93595e-55	1	54	209	humoral immune response	BP	7.0675e-52	1
GO:0016064	1.42993e-52	1	47	146	immunoglobulin mediated immune response	BP	4.47444e-49	1
GO:0019724	2.25171e-52	1	47	147	B cell mediated immunity	BP	6.16518e-49	1
GO:0002250	6.61274e-50	1	62	372	adaptive immune response	BP	1.60939e-46	1
GO:0030449	2.88746e-47	1	36	78	regulation of complement activation	BP	5.74971e-44	1
GO:2000257	2.88746e-47	1	36	78	regulation of protein activation cascade	BP	5.74971e-44	1
GO:0050776	1.54582e-46	1	79	814	regulation of immune response	BP	2.82164e-43	1
GO:0002684	1.48468e-44	1	80	889	positive regulation of immune system process	BP	2.50157e-41	1
GO:0002253	1.79906e-44	1	65	525	activation of immune response	BP	2.81475e-41	1
GO:0002673	3.44462e-44	1	38	108	regulation of acute inflammatory response	BP	4.89203e-41	1
GO:0002449	3.60859e-44	1	50	251	lymphocyte mediated immunity	BP	4.89203e-41	1
GO:0002920	3.79677e-44	1	36	91	regulation of humoral immune response	BP	4.89203e-41	1
GO:0006952	8.72348e-44	1	91	1238	defense response	BP	1.06155e-40	1
GO:0006955	1.81069e-43	1	102	1653	immune response	BP	2.08744e-40	1
GO:0006909	2.55972e-43	1	51	280	phagocytosis	BP	2.80341e-40	1
GO:0002768	4.47657e-42	1	55	359	immune response-regulating cell surface receptor signaling pathway	BP	4.66927e-39	1
GO:0002429	2.31858e-41	1	53	334	immune response-activating cell surface receptor signaling pathway	BP	2.29209e-38	1
GO:0002682	2.40678e-41	1	89	1266	regulation of immune system process	BP	2.29209e-38	1
GO:0050778	2.59105e-41	1	68	659	positive regulation of immune response	BP	2.36476e-38	1
GO:0002460	2.98926e-41	1	49	269	adaptive immune response based on somatic recombination of immune receptors built from immunoglobulin superfamily domains	BP	2.61907e-38	1
GO:0002443	3.97435e-41	1	70	722	leukocyte mediated immunity	BP	3.34824e-38	1
GO:0002764	4.03413e-40	1	60	496	immune response-regulating signaling pathway	BP	3.27273e-37	1
GO:0002757	3.03943e-39	1	58	470	immune response-activating signal transduction	BP	2.3777e-36	1
GO:0002526	4.3954e-39	1	39	153	acute inflammatory response	BP	3.31989e-36	1
GO:0002376	4.74972e-39	1	116	2443	immune system process	BP	3.46793e-36	1
GO:0006897	1.28599e-38	1	66	672	endocytosis	BP	9.08654e-36	1
GO:0002252	4.29714e-38	1	78	1034	immune effector process	BP	2.9414e-35	1
GO:0098657	6.04668e-38	1	69	763	import into cell	BP	4.01353e-35	1
GO:0070613	9.04043e-38	1	36	129	regulation of protein processing	BP	5.82417e-35	1
GO:0042571	1.63531e-37	1	25	40	immunoglobulin complex, circulating	CC	1.02343e-34	1
GO:1903317	1.92883e-37	1	36	131	regulation of protein maturation	BP	1.17359e-34	1
GO:0019814	2.40233e-36	1	25	43	immunoglobulin complex	CC	1.42218e-33	1
GO:0009605	2.32501e-35	1	99	1873	response to external stimulus	BP	1.34018e-32	1
GO:0009897	5.53846e-35	1	45	277	external side of plasma membrane	CC	3.11062e-32	1
GO:0034987	1.11076e-34	1	24	42	immunoglobulin receptor binding	MF	6.08251e-32	1
GO:0050900	2.61034e-34	1	50	388	leukocyte migration	BP	1.39456e-31	1
GO:0048584	3.4965e-34	1	99	1931	positive regulation of response to stimulus	BP	1.82351e-31	1
GO:0009986	4.20389e-34	1	63	686	cell surface	CC	2.14144e-31	1
GO:0005886	2.31566e-33	1	141	4035	plasma membrane	CC	1.15278e-30	1
GO:0002697	2.90952e-33	1	47	348	regulation of immune effector process	BP	1.41623e-30	1
GO:0006911	6.0661e-33	1	28	79	phagocytosis, engulfment	BP	2.88852e-30	1
GO:0071944	6.65083e-33	1	142	4133	cell periphery	CC	3.09957e-30	1
GO:0006910	1.12443e-31	1	24	51	phagocytosis, recognition	BP	5.13117e-29	1
GO:0099024	2.77814e-31	1	28	88	plasma membrane invagination	BP	1.24188e-28	1
GO:0006954	5.05694e-31	1	56	599	inflammatory response	BP	2.21534e-28	1
GO:0016485	9.97436e-31	1	39	246	protein processing	BP	4.28389e-28	1
GO:0050727	1.55713e-30	1	43	316	regulation of inflammatory response	BP	6.55913e-28	1
GO:0004252	2.05493e-30	1	33	153	serine-type endopeptidase activity	MF	8.42881e-28	1
GO:0005576	2.07796e-30	1	119	3198	extracellular region	CC	8.42881e-28	1
GO:0038094	2.22029e-30	1	30	116	Fc-gamma receptor signaling pathway	BP	8.8424e-28	1
GO:0010324	4.9477e-30	1	28	96	membrane invagination	BP	1.93526e-27	1
GO:0006898	5.36261e-30	1	41	288	receptor-mediated endocytosis	BP	2.06075e-27	1
GO:0002431	6.9108e-30	1	30	120	Fc receptor mediated stimulatory signaling pathway	BP	2.6099e-27	1
GO:0032101	1.22889e-29	1	57	661	regulation of response to external stimulus	BP	4.5623e-27	1
GO:0044421	1.66511e-29	1	108	2711	extracellular region part	CC	6.07877e-27	1
GO:0002433	5.16007e-29	1	29	115	immune response-regulating cell surface receptor signaling pathway involved in phagocytosis	BP	1.823e-26	1
GO:0038096	5.16007e-29	1	29	115	Fc-gamma receptor signaling pathway involved in phagocytosis	BP	1.823e-26	1
GO:0045087	6.29672e-29	1	57	691	innate immune response	BP	2.18926e-26	1
GO:0008236	9.94636e-29	1	33	173	serine-type peptidase activity	MF	3.40414e-26	1
GO:0017171	1.73425e-28	1	33	176	serine hydrolase activity	MF	5.84417e-26	1
GO:0002694	5.37834e-28	1	47	449	regulation of leukocyte activation	BP	1.78496e-25	1
GO:0007166	6.80017e-28	1	103	2480	cell surface receptor signaling pathway	BP	2.22315e-25	1
GO:0050865	1.04713e-27	1	48	480	regulation of cell activation	BP	3.37298e-25	1
GO:0016477	1.61985e-27	1	73	1233	cell migration	BP	5.14221e-25	1
GO:0051604	4.88761e-27	1	39	308	protein maturation	BP	1.5294e-24	1
GO:0005615	5.41354e-27	1	101	2555	extracellular space	CC	1.67011e-24	1
GO:0038095	5.58284e-27	1	26	95	Fc-epsilon receptor signaling pathway	BP	1.69842e-24	1
GO:0031347	8.16727e-27	1	52	610	regulation of defense response	BP	2.45063e-24	1
GO:0048583	9.35141e-27	1	120	3444	regulation of response to stimulus	BP	2.76802e-24	1
GO:0050853	1.04505e-26	1	25	86	B cell receptor signaling pathway	BP	3.0521e-24	1
GO:0098552	1.25313e-26	1	46	455	side of membrane	CC	3.61165e-24	1
GO:0051249	1.41612e-26	1	43	388	regulation of lymphocyte activation	BP	4.0284e-24	1
GO:0042742	2.32533e-26	1	31	169	defense response to bacterium	BP	6.53001e-24	1
GO:0002696	9.01472e-26	1	38	298	positive regulation of leukocyte activation	BP	2.49947e-23	1
GO:0038093	1.03467e-25	1	30	161	Fc receptor signaling pathway	BP	2.83292e-23	1
GO:0072562	1.40182e-25	1	26	110	blood microparticle	CC	3.7908e-23	1
GO:0048870	2.18295e-25	1	73	1338	cell motility	BP	5.73158e-23	1
GO:0051674	2.18295e-25	1	73	1338	localization of cell	BP	5.73158e-23	1
GO:0016192	2.19801e-25	1	84	1826	vesicle-mediated transport	BP	5.73158e-23	1
GO:0050867	2.75325e-25	1	38	307	positive regulation of cell activation	BP	7.09496e-23	1
GO:0051251	4.35366e-25	1	36	270	positive regulation of lymphocyte activation	BP	1.10887e-22	1
GO:0006950	1.7548e-24	1	112	3247	response to stress	BP	4.41806e-22	1
GO:0023052	2.6616e-24	1	142	4988	signaling	BP	6.62495e-22	1
GO:0050896	3.00024e-24	1	169	6991	response to stimulus	BP	7.38396e-22	1
GO:0045321	4.07346e-24	1	63	1064	leukocyte activation	BP	9.91388e-22	1
GO:0050864	2.37328e-23	1	27	139	regulation of B cell activation	BP	5.71257e-21	1
GO:0009617	2.83844e-23	1	43	472	response to bacterium	BP	6.75796e-21	1
GO:0050871	3.82855e-23	1	24	102	positive regulation of B cell activation	BP	9.01728e-21	1
GO:0046649	5.38799e-23	1	47	583	lymphocyte activation	BP	1.25552e-20	1
GO:0001775	5.86661e-23	1	65	1190	cell activation	BP	1.35266e-20	1
GO:0007154	9.34368e-23	1	140	5024	cell communication	BP	2.13192e-20	1
GO:0008037	1.0509e-22	1	27	147	cell recognition	BP	2.37309e-20	1
GO:0004175	1.11997e-22	1	37	347	endopeptidase activity	MF	2.50325e-20	1
GO:0040011	1.48408e-22	1	74	1530	locomotion	BP	3.28356e-20	1
GO:0044459	5.85383e-22	1	90	2234	plasma membrane part	CC	1.28222e-19	1
GO:0050851	5.00042e-21	1	29	210	antigen receptor-mediated signaling pathway	BP	1.08445e-18	1
GO:0006928	9.05881e-21	1	76	1723	movement of cell or subcellular component	BP	1.94534e-18	1
GO:0007155	1.46729e-20	1	64	1230	cell adhesion	BP	3.12034e-18	1
GO:0022610	1.83445e-20	1	64	1235	biological adhesion	BP	3.86363e-18	1
GO:0007165	3.83954e-20	1	129	4620	signal transduction	BP	8.00964e-18	1
GO:0070011	5.00307e-20	1	40	496	peptidase activity, acting on L-amino acid peptides	MF	1.03384e-17	1
GO:0098542	7.42482e-20	1	35	366	defense response to other organism	BP	1.51994e-17	1
GO:0008233	2.22758e-19	1	40	516	peptidase activity	MF	4.51786e-17	1
GO:0051179	3.80783e-19	1	139	5439	localization	BP	7.65199e-17	1
GO:0043207	1.30273e-18	1	46	722	response to external biotic stimulus	BP	2.57071e-16	1
GO:0051707	1.30273e-18	1	46	722	response to other organism	BP	2.57071e-16	1
GO:0042113	1.53514e-18	1	28	229	B cell activation	BP	3.00229e-16	1
GO:0009607	5.86735e-18	1	46	749	response to biotic stimulus	BP	1.13733e-15	1
GO:0048518	7.76155e-18	1	131	5030	positive regulation of biological process	BP	1.49131e-15	1
GO:0016020	3.67612e-17	1	162	7367	membrane	CC	7.00188e-15	1
GO:0051716	4.67448e-17	1	141	5817	cellular response to stimulus	BP	8.8267e-15	1
GO:0080134	1.1882e-16	1	57	1212	regulation of response to stress	BP	2.22448e-14	1
GO:0005102	1.67124e-16	1	57	1235	signaling receptor binding	MF	3.10228e-14	1
GO:0002377	6.03159e-16	1	19	110	immunoglobulin production	BP	1.11022e-13	1
GO:0044425	2.32901e-15	1	128	5120	membrane part	CC	4.25123e-13	1
GO:0002440	1.27709e-14	1	22	184	production of molecular mediator of immune response	BP	2.31185e-12	1
GO:0030162	1.08076e-13	1	37	653	regulation of proteolysis	BP	1.94041e-11	1
GO:0051234	1.51577e-12	1	108	4341	establishment of localization	BP	2.69929e-10	1
GO:0006810	2.102e-12	1	106	4236	transport	BP	3.71307e-10	1
GO:0030198	7.83469e-12	1	24	306	extracellular matrix organization	BP	1.37289e-09	1
GO:0031012	9.13923e-12	1	27	391	extracellular matrix	CC	1.58878e-09	1
GO:0043062	1.06427e-11	1	25	340	extracellular structure organization	BP	1.83558e-09	1
GO:0031226	4.66464e-11	1	50	1267	intrinsic component of plasma membrane	CC	7.98237e-09	1
GO:0062023	5.97635e-11	1	22	280	collagen-containing extracellular matrix	CC	1.01477e-08	1
GO:0061024	2.42344e-10	1	34	731	membrane organization	BP	4.08332e-08	1
GO:0038023	3.29127e-10	1	37	798	signaling receptor activity	MF	5.50321e-08	1
GO:0002683	3.95479e-10	1	24	373	negative regulation of immune system process	BP	6.56255e-08	1
GO:0030155	7.15901e-10	1	30	588	regulation of cell adhesion	BP	1.17903e-07	1
GO:0060326	7.67499e-10	1	19	235	cell chemotaxis	BP	1.25457e-07	1
GO:0005887	9.06907e-10	1	46	1201	integral component of plasma membrane	CC	1.47147e-07	1
GO:0031224	1.7063e-09	1	96	3950	intrinsic component of membrane	CC	2.74814e-07	1
GO:0060089	1.74861e-09	1	37	854	molecular transducer activity	MF	2.79574e-07	1
GO:0005539	2.53189e-09	1	16	172	glycosaminoglycan binding	MF	4.01873e-07	1
GO:0030595	3.63747e-09	1	16	176	leukocyte chemotaxis	BP	5.73202e-07	1
GO:0048522	3.95504e-09	1	102	4458	positive regulation of cellular process	BP	6.18795e-07	1
GO:0051246	5.18867e-09	1	66	2374	regulation of protein metabolic process	BP	8.06048e-07	1
GO:0051704	6.46845e-09	1	57	1911	multi-organism process	BP	9.97781e-07	1
GO:0097529	7.18628e-09	1	15	162	myeloid leukocyte migration	BP	1.10076e-06	1
GO:0016021	1.04824e-08	1	92	3837	integral component of membrane	CC	1.59449e-06	1
GO:0031982	1.16208e-08	1	80	3292	vesicle	CC	1.75546e-06	1
GO:0098609	1.48108e-08	1	32	723	cell-cell adhesion	BP	2.22203e-06	1
GO:1903037	1.66254e-08	1	18	253	regulation of leukocyte cell-cell adhesion	BP	2.4773e-06	1
GO:0050789	3.1975e-08	1	165	9160	regulation of biological process	BP	4.7323e-06	1
GO:0002274	5.04827e-08	1	26	568	myeloid leukocyte activation	BP	7.4213e-06	1
GO:0001525	5.4329e-08	1	23	435	angiogenesis	BP	7.93349e-06	1
GO:0006508	7.24625e-08	1	46	1498	proteolysis	BP	1.04683e-05	1
GO:0048514	7.26437e-08	1	25	511	blood vessel morphogenesis	BP	1.04683e-05	1
GO:0007159	7.70711e-08	1	18	281	leukocyte cell-cell adhesion	BP	1.10099e-05	1
GO:0007229	7.74069e-08	1	11	96	integrin-mediated signaling pathway	BP	1.10099e-05	1
GO:0030667	7.99389e-08	1	17	257	secretory granule membrane	CC	1.12967e-05	1
GO:0050794	8.40504e-08	1	157	8608	regulation of cellular process	BP	1.18015e-05	1
GO:0006935	8.70822e-08	1	25	517	chemotaxis	BP	1.21494e-05	1
GO:0042330	9.29945e-08	1	25	519	taxis	BP	1.28921e-05	1
GO:0030334	1.19561e-07	1	30	723	regulation of cell migration	BP	1.64709e-05	1
GO:0004888	1.49834e-07	1	28	620	transmembrane signaling receptor activity	MF	2.05123e-05	1
GO:0042119	1.74309e-07	1	22	450	neutrophil activation	BP	2.35704e-05	1
GO:0097530	1.74324e-07	1	11	104	granulocyte migration	BP	2.35704e-05	1
GO:0070062	1.9658e-07	1	51	1866	extracellular exosome	CC	2.64164e-05	1
GO:0019838	1.98699e-07	1	12	125	growth factor binding	MF	2.65384e-05	1
GO:0050863	2.21345e-07	1	17	268	regulation of T cell activation	BP	2.93838e-05	1
GO:0036230	2.30355e-07	1	22	457	granulocyte activation	BP	3.03957e-05	1
GO:1903561	2.57951e-07	1	51	1881	extracellular vesicle	CC	3.38333e-05	1
GO:0043230	2.65133e-07	1	51	1883	extracellular organelle	CC	3.45683e-05	1
GO:2000145	4.35512e-07	1	30	771	regulation of cell motility	BP	5.64465e-05	1
GO:0043312	4.76568e-07	1	21	439	neutrophil degranulation	BP	6.14044e-05	1
GO:0042110	5.0559e-07	1	20	384	T cell activation	BP	6.45154e-05	1
GO:0043299	5.09814e-07	1	22	479	leukocyte degranulation	BP	6.45154e-05	1
GO:0002283	5.11939e-07	1	21	441	neutrophil activation involved in immune response	BP	6.45154e-05	1
GO:0065007	5.12495e-07	1	168	9692	biological regulation	BP	6.45154e-05	1
GO:0002366	5.67365e-07	1	25	596	leukocyte activation involved in immune response	BP	7.10146e-05	1
GO:0071621	5.71596e-07	1	10	93	granulocyte chemotaxis	BP	7.11378e-05	1
GO:0002275	6.31892e-07	1	22	485	myeloid cell activation involved in immune response	BP	7.80679e-05	1
GO:0002263	6.34408e-07	1	25	599	cell activation involved in immune response	BP	7.80679e-05	1
GO:0002446	7.00201e-07	1	21	450	neutrophil mediated immunity	BP	8.56827e-05	1
GO:0032103	7.32144e-07	1	15	229	positive regulation of response to external stimulus	BP	8.90938e-05	1
GO:0002444	8.70184e-07	1	22	494	myeloid leukocyte mediated immunity	BP	0.000105307	1
GO:0051270	8.76485e-07	1	31	838	regulation of cellular component movement	BP	0.000105486	1
GO:0030593	9.02605e-07	1	9	76	neutrophil chemotaxis	BP	0.000107624	1
GO:0001568	9.04074e-07	1	25	583	blood vessel development	BP	0.000107624	1
GO:0022603	9.63548e-07	1	32	878	regulation of anatomical structure morphogenesis	BP	0.000114084	1
GO:0019538	1.00944e-06	1	100	4903	protein metabolic process	BP	0.000118876	1
GO:0019865	1.1603e-06	1	5	16	immunoglobulin binding	MF	0.000135911	1
GO:0050920	1.25997e-06	1	13	175	regulation of chemotaxis	BP	0.0001468	1
GO:0140096	1.50927e-06	0.999999	53	1995	catalytic activity, acting on a protein	MF	0.000174915	1
GO:0022407	1.63935e-06	1	18	342	regulation of cell-cell adhesion	BP	0.000188992	1
GO:0071753	1.97151e-06	1	3	3	IgM immunoglobulin complex	CC	0.000223751	1
GO:0071754	1.97151e-06	1	3	3	IgM immunoglobulin complex, circulating	CC	0.000223751	1
GO:0071756	1.97151e-06	1	3	3	pentameric IgM immunoglobulin complex	CC	0.000223751	1
GO:0001944	2.01053e-06	0.999999	25	610	vasculature development	BP	0.000227004	1
GO:0045765	2.07238e-06	1	15	244	regulation of angiogenesis	BP	0.000232786	1
GO:1990266	2.29356e-06	1	9	85	neutrophil migration	BP	0.000256317	1
GO:0040012	2.34195e-06	0.999999	30	835	regulation of locomotion	BP	0.000260397	1
GO:0070821	2.44968e-06	1	8	64	tertiary granule membrane	CC	0.000270999	1
GO:0072358	2.62591e-06	0.999999	25	619	cardiovascular system development	BP	0.000289034	1
GO:1903039	2.73203e-06	1	13	190	positive regulation of leukocyte cell-cell adhesion	BP	0.000299212	1
GO:0030335	2.84304e-06	0.999999	20	429	positive regulation of cell migration	BP	0.000309821	1
GO:0032879	2.98861e-06	0.999999	57	2232	regulation of localization	BP	0.000324072	1
GO:0010647	3.1033e-06	0.999999	43	1476	positive regulation of cell communication	BP	0.00033485	1
GO:0005201	3.24136e-06	1	11	132	extracellular matrix structural constituent	MF	0.000348033	1
GO:0071674	3.29065e-06	1	8	64	mononuclear cell migration	BP	0.000351602	1
GO:0070664	3.40714e-06	1	8	66	negative regulation of leukocyte proliferation	BP	0.000362282	1
GO:0023056	3.44844e-06	0.999999	43	1483	positive regulation of signaling	BP	0.000364901	1
GO:0070820	3.55655e-06	0.999999	11	141	tertiary granule	CC	0.000374532	1
GO:0045055	3.74439e-06	0.999999	26	700	regulated exocytosis	BP	0.000392427	1
GO:0048646	4.18364e-06	0.999999	31	897	anatomical structure formation involved in morphogenesis	BP	0.000436374	1
GO:0030246	4.2501e-06	0.999999	13	200	carbohydrate binding	MF	0.000441205	1
GO:2000147	4.63437e-06	0.999999	20	444	positive regulation of cell motility	BP	0.000478826	1
GO:0035239	4.7035e-06	0.999998	27	721	tube morphogenesis	BP	0.000483688	1
GO:0031720	4.88201e-06	1	3	4	haptoglobin binding	MF	0.000499699	1
GO:0006957	5.42378e-06	1	4	10	complement activation, alternative pathway	BP	0.00055257	1
GO:0048015	5.60654e-06	0.999999	11	140	phosphatidylinositol-mediated signaling	BP	0.000568545	1
GO:0043235	5.81569e-06	0.999999	17	329	receptor complex	CC	0.000587037	1
GO:0014065	6.61457e-06	0.999999	10	116	phosphatidylinositol 3-kinase signaling	BP	0.000664613	1
GO:0048017	6.76689e-06	0.999999	11	143	inositol lipid-mediated signaling	BP	0.000675704	1
GO:0051272	6.78665e-06	0.999998	20	455	positive regulation of cellular component movement	BP	0.000675704	1
GO:1901342	7.29112e-06	0.999998	15	270	regulation of vasculature development	BP	0.000719807	1
GO:0045807	7.29534e-06	0.999999	10	124	positive regulation of endocytosis	BP	0.000719807	1
GO:0007160	7.89144e-06	0.999999	13	206	cell-matrix adhesion	BP	0.00077513	1
GO:0071745	8.31923e-06	1	3	4	IgA immunoglobulin complex	CC	0.00079923	1
GO:0071746	8.31923e-06	1	3	4	IgA immunoglobulin complex, circulating	CC	0.00079923	1
GO:0071748	8.31923e-06	1	3	4	monomeric IgA immunoglobulin complex	CC	0.00079923	1
GO:0071749	8.31923e-06	1	3	4	polymeric IgA immunoglobulin complex	CC	0.00079923	1
GO:0071751	8.31923e-06	1	3	4	secretory IgA immunoglobulin complex	CC	0.00079923	1
GO:0050870	8.88076e-06	0.999998	12	181	positive regulation of T cell activation	BP	0.00084945	1
GO:0072359	9.19838e-06	0.999997	30	894	circulatory system development	BP	0.000876005	1
GO:0031589	9.2993e-06	0.999998	16	312	cell-substrate adhesion	BP	0.000881783	1
GO:0002685	9.80133e-06	0.999998	11	154	regulation of leukocyte migration	BP	0.000925381	1
GO:1903038	1.06708e-05	0.999999	9	100	negative regulation of leukocyte cell-cell adhesion	BP	0.00100315	1
GO:0045785	1.13103e-05	0.999997	17	355	positive regulation of cell adhesion	BP	0.00105872	1
GO:0040017	1.13647e-05	0.999997	20	471	positive regulation of locomotion	BP	0.00105929	1
GO:0050866	1.21722e-05	0.999998	11	155	negative regulation of cell activation	BP	0.00112975	1
GO:0002686	1.26097e-05	0.999999	6	37	negative regulation of leukocyte migration	BP	0.00116541	1
GO:0031838	1.40825e-05	1	3	5	haptoglobin-hemoglobin complex	CC	0.00129607	1
GO:0070374	1.43947e-05	0.999997	12	186	positive regulation of ERK1 and ERK2 cascade	BP	0.00131925	1
GO:0014068	1.46026e-05	0.999999	7	56	positive regulation of phosphatidylinositol 3-kinase signaling	BP	0.00133273	1
GO:0072676	1.62066e-05	0.999998	8	79	lymphocyte migration	BP	0.00147298	1
GO:0005833	1.64491e-05	1	3	5	hemoglobin complex	CC	0.00148885	1
GO:0022409	1.69347e-05	0.999997	13	225	positive regulation of cell-cell adhesion	BP	0.00152649	1
GO:0009653	1.87917e-05	0.999991	54	2161	anatomical structure morphogenesis	BP	0.00168694	1
GO:0007162	1.9308e-05	0.999996	13	227	negative regulation of cell adhesion	BP	0.00171572	1
GO:0035295	1.93146e-05	0.999993	29	876	tube development	BP	0.00171572	1
GO:0030141	1.94225e-05	0.999994	24	687	secretory granule	CC	0.00171572	1
GO:0032940	1.94826e-05	0.999992	36	1245	secretion by cell	BP	0.00171572	1
GO:0032945	1.96287e-05	0.999998	7	61	negative regulation of mononuclear cell proliferation	BP	0.00171572	1
GO:0050672	1.96287e-05	0.999998	7	61	negative regulation of lymphocyte proliferation	BP	0.00171572	1
GO:0046903	1.96606e-05	0.999992	38	1346	secretion	BP	0.00171572	1
GO:0008284	1.97695e-05	0.999993	26	745	positive regulation of cell proliferation	BP	0.00171838	1
GO:0050921	2.08874e-05	0.999997	9	109	positive regulation of chemotaxis	BP	0.00180837	1
GO:0005518	2.26886e-05	0.999998	7	63	collagen binding	MF	0.00195658	1
GO:0002695	2.28469e-05	0.999996	10	136	negative regulation of leukocyte activation	BP	0.00196251	1
GO:0019731	2.41519e-05	0.999999	5	28	antibacterial humoral response	BP	0.0020665	1
GO:1902105	2.58382e-05	0.999995	13	230	regulation of leukocyte differentiation	BP	0.00220218	1
GO:0030659	3.14789e-05	0.99999	23	649	cytoplasmic vesicle membrane	CC	0.00267254	1
GO:0038085	3.23673e-05	1	3	5	vascular endothelial growth factor binding	MF	0.00273735	1
GO:0009611	3.28255e-05	0.99999	21	552	response to wounding	BP	0.00276542	1
GO:0002548	3.69787e-05	0.999997	6	45	monocyte chemotaxis	BP	0.00309634	1
GO:0051250	3.70362e-05	0.999995	9	116	negative regulation of lymphocyte activation	BP	0.00309634	1
GO:0002521	3.73244e-05	0.999989	18	425	leukocyte differentiation	BP	0.00310857	1
GO:0060291	3.87407e-05	0.999996	7	64	long-term synaptic potentiation	BP	0.0032143	1
GO:0050868	4.18178e-05	0.999995	8	91	negative regulation of T cell activation	BP	0.00345652	1
GO:0006887	4.22159e-05	0.999985	26	801	exocytosis	BP	0.00346492	1
GO:0050793	4.22359e-05	0.99998	52	2119	regulation of developmental process	BP	0.00346492	1
GO:0005344	4.32938e-05	1	3	7	oxygen carrier activity	MF	0.00353846	1
GO:0005178	4.4537e-05	0.999993	9	119	integrin binding	MF	0.00362654	1
GO:0045123	4.53127e-05	0.999996	6	46	cellular extravasation	BP	0.00367604	1
GO:0050764	4.97365e-05	0.999995	7	71	regulation of phagocytosis	BP	0.00402003	1
GO:0002688	5.01804e-05	0.999994	8	95	regulation of leukocyte chemotaxis	BP	0.004041	1
GO:0012506	5.12036e-05	0.999982	23	670	vesicle membrane	CC	0.0041083	1
GO:0050766	5.18066e-05	0.999996	6	50	positive regulation of phagocytosis	BP	0.00414151	1
GO:0050918	5.33079e-05	0.999996	6	49	positive chemotaxis	BP	0.0042323	1
GO:0008305	5.33288e-05	0.999997	5	31	integrin complex	CC	0.0042323	1
GO:2000427	5.90803e-05	0.999999	3	7	positive regulation of apoptotic cell clearance	BP	0.00467183	1
GO:0072678	6.0262e-05	0.999995	6	48	T cell migration	BP	0.00474813	1
GO:0101003	6.2474e-05	0.999995	6	50	ficolin-1-rich granule membrane	CC	0.00490081	1
GO:1901564	6.26473e-05	0.999965	107	5770	organonitrogen compound metabolic process	BP	0.00490081	1
GO:0032501	6.41365e-05	0.999965	105	5473	multicellular organismal process	BP	0.00499945	1
GO:0042130	6.97103e-05	0.999994	6	50	negative regulation of T cell proliferation	BP	0.00541466	1
GO:0005021	7.18285e-05	0.999999	3	6	vascular endothelial growth factor-activated receptor activity	MF	0.00555948	1
GO:0030100	7.25645e-05	0.999984	12	227	regulation of endocytosis	BP	0.00559667	1
GO:0043177	7.89998e-05	0.999986	10	162	organic acid binding	MF	0.00607162	1
GO:0002703	7.97408e-05	0.999986	10	159	regulation of leukocyte mediated immunity	BP	0.00610714	1
GO:0015671	8.34303e-05	0.999999	3	8	oxygen transport	BP	0.00636745	1
GO:0098636	8.53777e-05	0.999995	5	34	protein complex involved in cell adhesion	CC	0.00649345	1
GO:1990868	9.19644e-05	0.999989	7	73	response to chemokine	BP	0.00694617	1
GO:1990869	9.19644e-05	0.999989	7	73	cellular response to chemokine	BP	0.00694617	1
GO:0042127	9.63528e-05	0.999957	36	1330	regulation of cell proliferation	BP	0.00725261	1
GO:0099503	0.000105932	0.99996	25	807	secretory vesicle	CC	0.00794139	1
GO:0001798	0.000106591	1	2	2	positive regulation of type IIa hypersensitivity	BP	0.00794139	1
GO:0002894	0.000106591	1	2	2	positive regulation of type II hypersensitivity	BP	0.00794139	1
GO:0030336	0.000108967	0.999975	12	229	negative regulation of cell migration	BP	0.00809091	1
GO:0042834	0.00011141	0.999998	3	8	peptidoglycan binding	MF	0.00824437	1
GO:0050927	0.000118774	0.999995	4	19	positive regulation of positive chemotaxis	BP	0.00874408	1
GO:0050806	0.000118962	0.99998	9	129	positive regulation of synaptic transmission	BP	0.00874408	1
GO:0005540	0.000120171	0.999995	4	18	hyaluronic acid binding	MF	0.0088034	1
GO:0070887	0.000124404	0.999935	58	2608	cellular response to chemical stimulus	BP	0.00908316	1
GO:0045088	0.000128077	0.999966	14	313	regulation of innate immune response	BP	0.00932023	1
GO:0071219	0.00013204	0.999975	10	169	cellular response to molecule of bacterial origin	BP	0.00957687	1
GO:0030316	0.000132946	0.999983	7	81	osteoclast differentiation	BP	0.00961074	1
GO:1902533	0.000135897	0.999946	27	885	positive regulation of intracellular signal transduction	BP	0.00979175	1
GO:0019730	0.000137709	0.999986	6	64	antimicrobial humoral response	BP	0.00988973	1
GO:0044433	0.000140735	0.999938	34	1282	cytoplasmic vesicle part	CC	0.0100741	1
GO:0003094	0.000141696	0.999994	4	19	glomerular filtration	BP	0.0101098	1
GO:0002691	0.000142505	0.999994	4	20	regulation of cellular extravasation	BP	0.0101345	1
GO:0003008	0.000143867	0.999936	35	1279	system process	BP	0.0101982	1
GO:0016043	0.000144437	0.999917	103	5561	cellular component organization	BP	0.0102056	1
GO:2000425	0.00014534	0.999997	3	9	regulation of apoptotic cell clearance	BP	0.0102364	1
GO:0051271	0.000148684	0.999963	13	273	negative regulation of cellular component movement	BP	0.0104383	1
GO:0050926	0.000153801	0.999993	4	20	regulation of positive chemotaxis	BP	0.0107631	1
GO:0048731	0.000158053	0.999912	78	3795	system development	BP	0.0110254	1
GO:0097205	0.000166136	0.999992	4	20	renal filtration	BP	0.0115525	1
GO:0005602	0.000169447	1	2	2	complement component C1 complex	CC	0.0117455	1
GO:2000146	0.000173138	0.999959	12	241	negative regulation of cell motility	BP	0.0119635	1
GO:0019864	0.000176243	0.999997	3	9	IgG binding	MF	0.0121397	1
GO:2000502	0.000181863	1	2	2	negative regulation of natural killer cell chemotaxis	BP	0.0124875	1
GO:0022408	0.000193174	0.999965	9	143	negative regulation of cell-cell adhesion	BP	0.0132082	1
GO:1902563	0.000193564	0.999996	3	9	regulation of neutrophil activation	BP	0.0132082	1
GO:0070663	0.000205385	0.999958	10	179	regulation of leukocyte proliferation	BP	0.0139713	1
GO:0040013	0.000209291	0.999946	13	284	negative regulation of locomotion	BP	0.0141518	1
GO:0070391	0.000209977	0.999996	3	9	response to lipoteichoic acid	BP	0.0141518	1
GO:0071223	0.000209977	0.999996	3	9	cellular response to lipoteichoic acid	BP	0.0141518	1
GO:0034125	0.000216243	1	2	2	negative regulation of MyD88-dependent toll-like receptor signaling pathway	BP	0.0145294	1
GO:0045766	0.000218109	0.99996	9	143	positive regulation of angiogenesis	BP	0.0146099	1
GO:0032396	0.000222981	1	2	2	inhibitory MHC class I receptor activity	MF	0.0148908	1
GO:0048708	0.000228392	0.999975	6	62	astrocyte differentiation	BP	0.0152058	1
GO:0035747	0.000232899	0.999995	3	9	natural killer cell chemotaxis	BP	0.0154589	1
GO:0004714	0.000233841	0.999974	6	60	transmembrane receptor protein tyrosine kinase activity	MF	0.0154745	1
GO:0071675	0.000240082	0.999981	5	39	regulation of mononuclear cell migration	BP	0.0158397	1
GO:0014066	0.000246236	0.999966	7	88	regulation of phosphatidylinositol 3-kinase signaling	BP	0.0161969	1
GO:0015669	0.000266838	0.999994	3	11	gas transport	BP	0.0174995	1
GO:0032496	0.000291754	0.999927	12	257	response to lipopolysaccharide	BP	0.0190764	1
GO:0009967	0.000295315	0.999863	35	1348	positive regulation of signal transduction	BP	0.0192517	1
GO:0070372	0.000297397	0.999925	12	254	regulation of ERK1 and ERK2 cascade	BP	0.0193299	1
GO:0070661	0.000325189	0.999923	11	225	leukocyte proliferation	BP	0.0210738	1
GO:0002886	0.000337858	0.99997	5	46	regulation of myeloid leukocyte mediated immunity	BP	0.0218302	1
GO:0031349	0.000352413	0.999898	14	347	positive regulation of defense response	BP	0.0226916	1
GO:2000026	0.000353261	0.999825	41	1670	regulation of multicellular organismal development	BP	0.0226916	1
GO:0051239	0.000355236	0.999809	55	2483	regulation of multicellular organismal process	BP	0.0227517	1
GO:0050729	0.000365883	0.999946	7	95	positive regulation of inflammatory response	BP	0.0233653	1
GO:0071216	0.000370321	0.999918	10	191	cellular response to biotic stimulus	BP	0.02358	1
GO:0070098	0.000381966	0.999954	6	66	chemokine-mediated signaling pathway	BP	0.024251	1
GO:0051482	0.00038662	0.999978	4	23	positive regulation of cytosolic calcium ion concentration involved in phospholipase C-activating G protein-coupled signaling pathway	BP	0.0244755	1
GO:0045066	0.000395648	0.999977	4	26	regulatory T cell differentiation	BP	0.0249031	1
GO:0045589	0.000395648	0.999977	4	26	regulation of regulatory T cell differentiation	BP	0.0249031	1
GO:0043491	0.000402454	0.99991	10	194	protein kinase B signaling	BP	0.0252589	1
GO:0000902	0.000416925	0.999825	26	890	cell morphogenesis	BP	0.0260924	1
GO:0002430	0.000436742	0.999988	3	10	complement receptor mediated signaling pathway	BP	0.0272547	1
GO:0070891	0.000445977	0.999998	2	3	lipoteichoic acid binding	MF	0.0275114	1
GO:0001819	0.0004475	0.999867	14	352	positive regulation of cytokine production	BP	0.0275114	1
GO:0001794	0.000448392	0.999998	2	3	type IIa hypersensitivity	BP	0.0275114	1
GO:0001796	0.000448392	0.999998	2	3	regulation of type IIa hypersensitivity	BP	0.0275114	1
GO:0002445	0.000448392	0.999998	2	3	type II hypersensitivity	BP	0.0275114	1
GO:0002892	0.000448392	0.999998	2	3	regulation of type II hypersensitivity	BP	0.0275114	1
GO:0002237	0.000450984	0.999881	12	270	response to molecule of bacterial origin	BP	0.0275932	1
GO:0071222	0.000459197	0.999906	9	162	cellular response to lipopolysaccharide	BP	0.0280174	1
GO:1904018	0.000463163	0.999905	9	158	positive regulation of vasculature development	BP	0.0281809	1
GO:0071750	0.000469972	0.999998	2	3	dimeric IgA immunoglobulin complex	CC	0.0284372	1
GO:0071752	0.000469972	0.999998	2	3	secretory dimeric IgA immunoglobulin complex	CC	0.0284372	1
GO:0071840	0.000481395	0.99971	103	5729	cellular component organization or biogenesis	BP	0.0290482	1
GO:0033270	0.000504002	0.999985	3	11	paranode region of axon	CC	0.0303287	1
GO:0060099	0.00050781	0.999985	3	12	regulation of phagocytosis, engulfment	BP	0.0304741	1
GO:0070371	0.000510197	0.999863	12	270	ERK1 and ERK2 cascade	BP	0.0305338	1
GO:0005575	0.000511865	1	211	14617	cellular_component	CC	0.0305501	1
GO:0071682	0.000525946	0.999983	3	14	endocytic vesicle lumen	CC	0.0312543	1
GO:0045730	0.000526518	0.999966	4	28	respiratory burst	BP	0.0312543	1
GO:0006875	0.000528004	0.999826	16	438	cellular metal ion homeostasis	BP	0.0312579	1
GO:0022604	0.000540041	0.999821	16	437	regulation of cell morphogenesis	BP	0.0318843	1
GO:0042063	0.000553446	0.99986	11	237	gliogenesis	BP	0.0325879	1
GO:0090280	0.00056138	0.999982	3	13	positive regulation of calcium ion import	BP	0.0329664	1
GO:0031102	0.000587995	0.999941	5	49	neuron projection regeneration	BP	0.034437	1
GO:0010646	0.00059637	0.999663	61	2913	regulation of cell communication	BP	0.0348344	1
GO:0032989	0.000598241	0.999738	27	964	cellular component morphogenesis	BP	0.0348507	1
GO:0002687	0.000603205	0.999902	7	105	positive regulation of leukocyte migration	BP	0.0350467	1
GO:0005581	0.000612708	0.999919	6	72	collagen trimer	CC	0.0355046	1
GO:0002693	0.000620386	0.99998	3	12	positive regulation of cellular extravasation	BP	0.0358547	1
GO:0071310	0.000637571	0.999659	48	2163	cellular response to organic substance	BP	0.0367509	1
GO:1901624	0.000646303	0.999997	2	3	negative regulation of lymphocyte chemotaxis	BP	0.0371565	1
GO:0001817	0.000652088	0.999764	18	542	regulation of cytokine production	BP	0.0373909	1
GO:0035373	0.000653957	0.999997	2	3	chondroitin sulfate proteoglycan binding	MF	0.0374002	1
GO:0008009	0.000656861	0.999955	4	31	chemokine activity	MF	0.0374464	1
GO:2000401	0.000658185	0.999932	5	50	regulation of lymphocyte migration	BP	0.0374464	1
GO:0005030	0.000662993	0.999997	2	3	neurotrophin receptor activity	MF	0.0376223	1
GO:0002774	0.00066637	0.999997	2	3	Fc receptor mediated inhibitory signaling pathway	BP	0.0377162	1
GO:0050670	0.000676559	0.999854	9	172	regulation of lymphocyte proliferation	BP	0.0381942	1
GO:0045582	0.000687433	0.999907	6	75	positive regulation of T cell differentiation	BP	0.0387083	1
GO:0019226	0.000692756	0.999928	5	46	transmission of nerve impulse	BP	0.0388311	1
GO:0034113	0.000693838	0.999928	5	52	heterotypic cell-cell adhesion	BP	0.0388311	1
GO:1905153	0.000695083	0.999976	3	13	regulation of membrane invagination	BP	0.0388311	1
GO:0050840	0.000696704	0.999927	5	53	extracellular matrix binding	MF	0.0388311	1
GO:0032944	0.000703706	0.999847	9	173	regulation of mononuclear cell proliferation	BP	0.0390701	1
GO:0002040	0.000704561	0.999883	7	104	sprouting angiogenesis	BP	0.0390701	1
GO:0018108	0.000713093	0.999789	13	324	peptidyl-tyrosine phosphorylation	BP	0.0394434	1
GO:2000249	0.000721412	0.999949	4	31	regulation of actin cytoskeleton reorganization	BP	0.039803	1
GO:0002573	0.000731998	0.99984	9	172	myeloid leukocyte differentiation	BP	0.0402387	1
GO:0051094	0.000732982	0.99966	30	1126	positive regulation of developmental process	BP	0.0402387	1
GO:0001936	0.000736159	0.999877	7	106	regulation of endothelial cell proliferation	BP	0.040312	1
GO:0019199	0.000744093	0.999897	6	74	transmembrane receptor protein kinase activity	MF	0.040552	1
GO:0046651	0.000745862	0.99982	10	211	lymphocyte proliferation	BP	0.040552	1
GO:0051050	0.000746095	0.99969	23	794	positive regulation of transport	BP	0.040552	1
GO:0018212	0.00076972	0.99977	13	327	peptidyl-tyrosine modification	BP	0.0416825	1
GO:0023051	0.0007707	0.99956	61	2942	regulation of signaling	BP	0.0416825	1
GO:0005944	0.000773128	0.999996	2	3	phosphatidylinositol 3-kinase complex, class IB	CC	0.0417108	1
GO:0051770	0.000778166	0.999972	3	13	positive regulation of nitric-oxide synthase biosynthetic process	BP	0.0418795	1
GO:2000402	0.000797045	0.999971	3	13	negative regulation of lymphocyte migration	BP	0.0426617	1
GO:0007204	0.000798067	0.999789	11	239	positive regulation of cytosolic calcium ion concentration	BP	0.0426617	1
GO:0032943	0.000798543	0.999805	10	213	mononuclear cell proliferation	BP	0.0426617	1
GO:0050777	0.000807499	0.999863	7	106	negative regulation of immune response	BP	0.0430352	1
GO:0060560	0.000856684	0.999789	10	204	developmental growth involved in morphogenesis	BP	0.0455456	1
GO:0001816	0.000861838	0.999671	19	601	cytokine production	BP	0.0457087	1
GO:0048869	0.000871001	0.999489	68	3363	cellular developmental process	BP	0.0460831	1
GO:1903555	0.000884039	0.999847	7	109	regulation of tumor necrosis factor superfamily cytokine production	BP	0.0466602	1
GO:0001851	0.000932665	0.999992	2	4	complement component C3b binding	MF	0.0491084	1
GO:0001894	0.000997642	0.999772	9	183	tissue homeostasis	BP	0.0521994	1
GO:0042288	0.000998369	0.99996	3	14	MHC class I protein binding	MF	0.0521994	1
GO:0031362	0.000998518	0.99996	3	15	anchored component of external side of plasma membrane	CC	0.0521994	1
GO:0000904	0.0010283	0.999591	20	646	cell morphogenesis involved in differentiation	BP	0.0536283	1
GO:0071706	0.00104622	0.999813	7	112	tumor necrosis factor superfamily cytokine production	BP	0.0544334	1
GO:0140104	0.00106425	0.999916	4	36	molecular carrier activity	MF	0.0552402	1
GO:0016787	0.00109879	0.999398	47	2183	hydrolase activity	MF	0.0568979	1
GO:0034103	0.00110391	0.999872	5	57	regulation of tissue remodeling	BP	0.0570286	1
GO:0030154	0.00111247	0.999345	65	3199	cell differentiation	BP	0.0573353	1
GO:0038084	0.00111563	0.999911	4	32	vascular endothelial growth factor signaling pathway	BP	0.0573631	1
GO:0002689	0.00113372	0.999952	3	15	negative regulation of leukocyte chemotaxis	BP	0.0581571	1
GO:0048667	0.00113887	0.99958	17	509	cell morphogenesis involved in neuron differentiation	BP	0.0582297	1
GO:0045619	0.00114046	0.999762	8	145	regulation of lymphocyte differentiation	BP	0.0582297	1
GO:1905563	0.0011717	0.999989	2	4	negative regulation of vascular endothelial cell proliferation	BP	0.0596859	1
GO:0032497	0.00118029	0.999989	2	4	detection of lipopolysaccharide	BP	0.059984	1
GO:0002755	0.00120195	0.999902	4	34	MyD88-dependent toll-like receptor signaling pathway	BP	0.0609432	1
GO:0034124	0.0012139	0.999988	2	4	regulation of MyD88-dependent toll-like receptor signaling pathway	BP	0.0614072	1
GO:0051241	0.00124136	0.999436	26	969	negative regulation of multicellular organismal process	BP	0.0626517	1
GO:0071345	0.0012742	0.999439	24	883	cellular response to cytokine stimulus	BP	0.064161	1
GO:0005604	0.00129246	0.9998	6	87	basement membrane	CC	0.0649315	1
GO:0090673	0.00131354	0.999987	2	4	endothelial cell-matrix adhesion	BP	0.0658391	1
GO:0002767	0.00132378	0.999987	2	4	immune response-inhibiting cell surface receptor signaling pathway	BP	0.066201	1
GO:0031532	0.00133464	0.999792	6	88	actin cytoskeleton reorganization	BP	0.0665491	1
GO:0042098	0.00133681	0.999714	8	153	T cell proliferation	BP	0.0665491	1
GO:0030021	0.00137984	0.999938	3	15	extracellular matrix structural constituent conferring compression resistance	MF	0.068535	1
GO:0034122	0.00138326	0.999883	4	34	negative regulation of toll-like receptor signaling pathway	BP	0.0685495	1
GO:0002885	0.00138702	0.999983	2	5	positive regulation of hypersensitivity	BP	0.0685806	1
GO:0045621	0.00140043	0.99978	6	86	positive regulation of lymphocyte differentiation	BP	0.0690395	1
GO:0031410	0.0014026	0.999239	43	1976	cytoplasmic vesicle	CC	0.0690395	1
GO:0006874	0.00141963	0.999546	13	341	cellular calcium ion homeostasis	BP	0.0697212	1
GO:0097708	0.00143222	0.999222	43	1978	intracellular vesicle	CC	0.070182	1
GO:0019825	0.00144485	0.999932	3	18	oxygen binding	MF	0.070643	1
GO:0001935	0.00147248	0.999721	7	120	endothelial cell proliferation	BP	0.0718332	1
GO:0098805	0.00147788	0.99925	34	1462	whole membrane	CC	0.0718548	1
GO:0048585	0.00147948	0.999257	33	1361	negative regulation of response to stimulus	BP	0.0718548	1
GO:0001847	0.00150264	0.999984	2	4	opsonin receptor activity	MF	0.0728184	1
GO:0030003	0.00153052	0.999439	16	485	cellular cation homeostasis	BP	0.0737684	1
GO:0042533	0.00153391	0.999927	3	16	tumor necrosis factor biosynthetic process	BP	0.0737684	1
GO:0042534	0.00153391	0.999927	3	16	regulation of tumor necrosis factor biosynthetic process	BP	0.0737684	1
GO:0043300	0.00153572	0.999865	4	38	regulation of leukocyte degranulation	BP	0.0737684	1
GO:0051240	0.00154559	0.999214	34	1406	positive regulation of multicellular organismal process	BP	0.07408	1
GO:0101023	0.00156061	0.999925	3	17	vascular endothelial cell proliferation	BP	0.0743308	1
GO:1905562	0.00156061	0.999925	3	17	regulation of vascular endothelial cell proliferation	BP	0.0743308	1
GO:0031099	0.001561	0.999657	8	154	regeneration	BP	0.0743308	1
GO:0007275	0.00157793	0.999026	80	4210	multicellular organism development	BP	0.0749186	1
GO:0045580	0.00158019	0.999697	7	120	regulation of T cell differentiation	BP	0.0749186	1
GO:0048856	0.0015918	0.999009	86	4608	anatomical structure development	BP	0.0753063	1
GO:0098802	0.00159559	0.999649	8	156	plasma membrane receptor complex	CC	0.0753228	1
GO:0051767	0.00161846	0.999921	3	17	nitric-oxide synthase biosynthetic process	BP	0.0760747	1
GO:0051769	0.00161846	0.999921	3	17	regulation of nitric-oxide synthase biosynthetic process	BP	0.0760747	1
GO:0008329	0.00165469	0.99992	3	16	signaling pattern recognition receptor activity	MF	0.0774454	1
GO:0038187	0.00165469	0.99992	3	16	pattern recognition receptor activity	MF	0.0774454	1
GO:0051924	0.0016764	0.999586	9	192	regulation of calcium ion transport	BP	0.0782941	1
GO:0051480	0.0016858	0.999511	11	263	regulation of cytosolic calcium ion concentration	BP	0.0785652	1
GO:0021782	0.00172159	0.999718	6	91	glial cell development	BP	0.0800632	1
GO:0033993	0.001769	0.999246	21	740	response to lipid	BP	0.0820938	1
GO:0046696	0.00181095	0.999975	2	5	lipopolysaccharide receptor complex	CC	0.0838627	1
GO:0010863	0.00183953	0.999831	4	35	positive regulation of phospholipase C activity	BP	0.0849331	1
GO:0055074	0.00184182	0.999393	13	351	calcium ion homeostasis	BP	0.0849331	1
GO:0034097	0.00185187	0.999146	25	961	response to cytokine	BP	0.0852173	1
GO:0002758	0.0018774	0.999528	9	202	innate immune response-activating signal transduction	BP	0.0862106	1
GO:0046850	0.00189893	0.999823	4	38	regulation of bone remodeling	BP	0.0870169	1
GO:0006873	0.00191053	0.999284	16	495	cellular ion homeostasis	BP	0.0873661	1
GO:0002675	0.0019308	0.999898	3	19	positive regulation of acute inflammatory response	BP	0.0881088	1
GO:0097651	0.00201654	0.999971	2	5	phosphatidylinositol 3-kinase complex, class I	CC	0.0918303	1
GO:0042129	0.00202904	0.999592	7	128	regulation of T cell proliferation	BP	0.0920825	1
GO:1903557	0.00203049	0.999728	5	65	positive regulation of tumor necrosis factor superfamily cytokine production	BP	0.0920825	1
GO:0001820	0.00206153	0.99997	2	5	serotonin secretion	BP	0.0932968	1
GO:0032393	0.00207299	0.99997	2	5	MHC class I receptor activity	MF	0.093622	1
GO:0042379	0.00209422	0.999799	4	41	chemokine receptor binding	MF	0.0941953	1
GO:1903706	0.00209428	0.999299	13	371	regulation of hemopoiesis	BP	0.0941953	1
GO:0008283	0.00210527	0.99887	38	1692	cell proliferation	BP	0.094364	1
GO:0046625	0.00210978	0.999886	3	19	sphingolipid binding	MF	0.094364	1
GO:0051928	0.00211096	0.99964	6	93	positive regulation of calcium ion transport	BP	0.094364	1
GO:0055065	0.00212306	0.999196	16	502	metal ion homeostasis	BP	0.0947119	1
GO:0071887	0.00213567	0.999635	6	94	leukocyte apoptotic process	BP	0.0950806	1
GO:0031233	0.00214928	0.999883	3	19	intrinsic component of external side of plasma membrane	CC	0.0954925	1
GO:1903236	0.00216002	0.999968	2	5	regulation of leukocyte tethering or rolling	BP	0.0956492	1
GO:0044877	0.00216154	0.998991	25	984	protein-containing complex binding	MF	0.0956492	1
GO:0060267	0.00222173	0.999963	2	6	positive regulation of respiratory burst	BP	0.0981145	1
GO:0038156	0.00225012	0.999966	2	5	interleukin-3-mediated signaling pathway	BP	0.0990028	1
GO:0002765	0.00225089	0.999966	2	5	immune response-inhibiting signal transduction	BP	0.0990028	1
GO:1900274	0.00230161	0.999774	4	37	regulation of phospholipase C activity	BP	0.101031	1
GO:0042743	0.0023125	0.999771	4	43	hydrogen peroxide metabolic process	BP	0.101306	1
GO:1902107	0.00234099	0.999517	7	128	positive regulation of leukocyte differentiation	BP	0.102349	1
GO:0002761	0.00235515	0.999589	6	96	regulation of myeloid leukocyte differentiation	BP	0.102763	1
GO:0001530	0.00237106	0.999865	3	20	lipopolysaccharide binding	MF	0.103252	1
GO:2000669	0.00237702	0.999963	2	5	negative regulation of dendritic cell apoptotic process	BP	0.103306	1
GO:0072503	0.00240394	0.999183	13	366	cellular divalent inorganic cation homeostasis	BP	0.104269	1
GO:0045824	0.00241605	0.999759	4	39	negative regulation of innate immune response	BP	0.104587	1
GO:0030097	0.00243427	0.998956	20	711	hemopoiesis	BP	0.105168	1
GO:0042744	0.00244012	0.999858	3	22	hydrogen peroxide catabolic process	BP	0.105213	1
GO:0003014	0.00244993	0.999569	6	95	renal system process	BP	0.105429	1
GO:0051897	0.00250229	0.999478	7	130	positive regulation of protein kinase B signaling	BP	0.107471	1
GO:0002762	0.00251655	0.999746	4	40	negative regulation of myeloid leukocyte differentiation	BP	0.107872	1
GO:0002699	0.00255534	0.999392	8	169	positive regulation of immune effector process	BP	0.109303	1
GO:0030217	0.00255993	0.999326	9	203	T cell differentiation	BP	0.109303	1
GO:1903010	0.00261969	0.999846	3	20	regulation of bone development	BP	0.111638	1
GO:0045545	0.00267376	0.999952	2	6	syndecan binding	MF	0.113525	1
GO:0004875	0.00268022	0.999955	2	5	complement receptor activity	MF	0.113525	1
GO:0001618	0.0026847	0.999615	5	67	virus receptor activity	MF	0.113525	1
GO:0104005	0.0026847	0.999615	5	67	hijacked molecular function	MF	0.113525	1
GO:1902531	0.00274745	0.998524	36	1586	regulation of intracellular signal transduction	BP	0.115954	1
GO:0051896	0.00281098	0.99932	8	171	regulation of protein kinase B signaling	BP	0.118407	1
GO:0007422	0.00286146	0.999584	5	66	peripheral nervous system development	BP	0.120302	1
GO:0030098	0.00287087	0.999106	11	287	lymphocyte differentiation	BP	0.120466	1
GO:0007200	0.00287927	0.999582	5	63	phospholipase C-activating G protein-coupled receptor signaling pathway	BP	0.120588	1
GO:2000351	0.0028909	0.999696	4	42	regulation of endothelial cell apoptotic process	BP	0.120844	1
GO:0050801	0.00290999	0.998793	18	615	ion homeostasis	BP	0.12141	1
GO:0048247	0.00306627	0.999672	4	42	lymphocyte chemotaxis	BP	0.127688	1
GO:0002866	0.00310436	0.999936	2	7	positive regulation of acute inflammatory response to antigenic stimulus	BP	0.129028	1
GO:0051093	0.00311832	0.998604	21	768	negative regulation of developmental process	BP	0.129363	1
GO:0030168	0.00315351	0.999313	7	136	platelet activation	BP	0.130575	1
GO:0002690	0.00316008	0.999528	5	72	positive regulation of leukocyte chemotaxis	BP	0.130601	1
GO:0048842	0.0031771	0.999937	2	6	positive regulation of axon extension involved in axon guidance	BP	0.130832	1
GO:0032502	0.00317761	0.997955	89	4915	developmental process	BP	0.130832	1
GO:0045597	0.00321057	0.99853	22	815	positive regulation of cell differentiation	BP	0.131941	1
GO:0002218	0.00321735	0.999122	9	219	activation of innate immune response	BP	0.131972	1
GO:0009966	0.00327793	0.998044	53	2626	regulation of signal transduction	BP	0.134205	1
GO:0010001	0.00328791	0.999184	8	174	glial cell differentiation	BP	0.134363	1
GO:0003256	0.0033896	0.999931	2	6	regulation of transcription from RNA polymerase II promoter involved in myocardial precursor cell differentiation	BP	0.138156	1
GO:0045162	0.00339782	0.99993	2	6	clustering of voltage-gated sodium channels	BP	0.138156	1
GO:0043313	0.00339965	0.999927	2	7	regulation of neutrophil degranulation	BP	0.138156	1
GO:0010524	0.00341899	0.999622	4	43	positive regulation of calcium ion transport into cytosol	BP	0.138684	1
GO:0002883	0.00346679	0.999924	2	7	regulation of hypersensitivity	BP	0.140326	1
GO:0072507	0.00347226	0.998767	13	382	divalent inorganic cation homeostasis	BP	0.140326	1
GO:0045916	0.00350081	0.999923	2	7	negative regulation of complement activation	BP	0.140946	1
GO:2000258	0.00350081	0.999923	2	7	negative regulation of protein activation cascade	BP	0.140946	1
GO:0035637	0.00350691	0.999223	7	129	multicellular organismal signaling	BP	0.140946	1
GO:2000107	0.00356756	0.999601	4	44	negative regulation of leukocyte apoptotic process	BP	0.143121	1
GO:0010959	0.00358042	0.998852	11	300	regulation of metal ion transport	BP	0.143374	1
GO:0045595	0.00361133	0.998058	34	1480	regulation of cell differentiation	BP	0.144348	1
GO:0042221	0.00366909	0.997709	66	3495	response to chemical	BP	0.146389	1
GO:2000501	0.00367729	0.999917	2	7	regulation of natural killer cell chemotaxis	BP	0.14645	1
GO:0051901	0.00378599	0.999914	2	7	positive regulation of mitochondrial depolarization	BP	0.150505	1
GO:0032589	0.00380812	0.999567	4	43	neuron projection membrane	CC	0.151111	1
GO:0045089	0.00382194	0.998842	10	266	positive regulation of innate immune response	BP	0.151385	1
GO:0008285	0.00386293	0.998396	17	588	negative regulation of cell proliferation	BP	0.152732	1
GO:0001952	0.00387571	0.99925	6	105	regulation of cell-matrix adhesion	BP	0.152961	1
GO:0009612	0.00391346	0.999001	8	176	response to mechanical stimulus	BP	0.15414	1
GO:0032680	0.00391966	0.999239	6	106	regulation of tumor necrosis factor production	BP	0.15414	1
GO:0042552	0.00393296	0.999236	6	107	myelination	BP	0.154386	1
GO:0008360	0.00400219	0.999089	7	144	regulation of cell shape	BP	0.156741	1
GO:0090025	0.00401009	0.999722	3	22	regulation of monocyte chemotaxis	BP	0.156741	1
GO:0045576	0.00401442	0.999533	4	49	mast cell activation	BP	0.156741	1
GO:0043209	0.00414737	0.999049	7	151	myelin sheath	CC	0.161644	1
GO:0045671	0.00422779	0.9997	3	23	negative regulation of osteoclast differentiation	BP	0.164417	1
GO:0048871	0.00423354	0.99846	13	399	multicellular organismal homeostasis	BP	0.164417	1
GO:0048534	0.00426501	0.998076	20	747	hematopoietic or lymphoid organ development	BP	0.165347	1
GO:0032640	0.00429773	0.999149	6	108	tumor necrosis factor production	BP	0.165926	1
GO:0042287	0.00430094	0.999692	3	24	MHC protein binding	MF	0.165926	1
GO:0034128	0.00430495	0.999895	2	7	negative regulation of MyD88-independent toll-like receptor signaling pathway	BP	0.165926	1
GO:0035666	0.00431026	0.999691	3	24	TRIF-dependent toll-like receptor signaling pathway	BP	0.165926	1
GO:0007272	0.00440111	0.999125	6	109	ensheathment of neurons	BP	0.16883	1
GO:0008366	0.00440111	0.999125	6	109	axon ensheathment	BP	0.16883	1
GO:0048666	0.00442172	0.997849	24	943	neuron development	BP	0.169324	1
GO:2000106	0.00443508	0.999282	5	76	regulation of leukocyte apoptotic process	BP	0.169539	1
GO:0072577	0.00449506	0.999461	4	47	endothelial cell apoptotic process	BP	0.171533	1
GO:0002888	0.00450501	0.999671	3	25	positive regulation of myeloid leukocyte mediated immunity	BP	0.171613	1
GO:1902669	0.00454354	0.999886	2	7	positive regulation of axon guidance	BP	0.172539	1
GO:0008237	0.00454507	0.998941	7	145	metallopeptidase activity	MF	0.172539	1
GO:0050707	0.00456914	0.998934	7	143	regulation of cytokine secretion	BP	0.173153	1
GO:0002576	0.00465686	0.999062	6	114	platelet degranulation	BP	0.17598	1
GO:0035924	0.00465981	0.999435	4	48	cellular response to vascular endothelial growth factor stimulus	BP	0.17598	1
GO:0045638	0.00468352	0.99923	5	81	negative regulation of myeloid cell differentiation	BP	0.176571	1
GO:0043615	0.00469256	0.999876	2	8	astrocyte cell migration	BP	0.176608	1
GO:0019955	0.00478241	0.999033	6	108	cytokine binding	MF	0.179681	1
GO:0042592	0.00481651	0.997358	34	1544	homeostatic process	BP	0.180652	1
GO:0002524	0.00484024	0.99987	2	8	hypersensitivity	BP	0.181232	1
GO:0030199	0.00488509	0.999401	4	47	collagen fibril organization	BP	0.182599	1
GO:0061564	0.00494627	0.99809	14	442	axon development	BP	0.184571	1
GO:0051128	0.0049971	0.997051	45	2212	regulation of cellular component organization	BP	0.185837	1
GO:0035579	0.00499717	0.999166	5	81	specific granule membrane	CC	0.185837	1
GO:0010518	0.00500863	0.999381	4	47	positive regulation of phospholipase activity	BP	0.185947	1
GO:0019227	0.00505893	0.999866	2	7	neuronal action potential propagation	BP	0.187181	1
GO:0098870	0.00505893	0.999866	2	7	action potential propagation	BP	0.187181	1
GO:0050858	0.00510823	0.999609	3	25	negative regulation of antigen receptor-mediated signaling pathway	BP	0.188428	1
GO:0043394	0.00510985	0.999609	3	25	proteoglycan binding	MF	0.188428	1
GO:0010810	0.00520215	0.998605	8	187	regulation of cell-substrate adhesion	BP	0.191509	1
GO:0090279	0.00523419	0.999595	3	26	regulation of calcium ion import	BP	0.192365	1
GO:0055080	0.0052772	0.997803	16	552	cation homeostasis	BP	0.193621	1
GO:0010575	0.00532935	0.999585	3	26	positive regulation of vascular endothelial growth factor production	BP	0.195207	1
GO:0005520	0.00535883	0.999582	3	26	insulin-like growth factor binding	MF	0.19596	1
GO:0050839	0.00542595	0.997882	14	466	cell adhesion molecule binding	MF	0.198083	1
GO:0001895	0.00547091	0.999303	4	52	retina homeostasis	BP	0.199393	1
GO:0097048	0.00551656	0.999841	2	8	dendritic cell apoptotic process	BP	0.200389	1
GO:2000668	0.00551656	0.999841	2	8	regulation of dendritic cell apoptotic process	BP	0.200389	1
GO:1903011	0.00559086	0.999844	2	7	negative regulation of bone development	BP	0.202526	1
GO:0002706	0.00559387	0.998829	6	114	regulation of lymphocyte mediated immunity	BP	0.202526	1
GO:0007610	0.00561949	0.997798	14	452	behavior	BP	0.202955	1
GO:0043121	0.00562424	0.999836	2	8	neurotrophin binding	MF	0.202955	1
GO:0006837	0.00565708	0.999835	2	8	serotonin transport	BP	0.203804	1
GO:0007409	0.00574379	0.997832	13	403	axonogenesis	BP	0.206558	1
GO:0006027	0.0057524	0.999258	4	51	glycosaminoglycan catabolic process	BP	0.206558	1
GO:0034127	0.00577629	0.99983	2	8	regulation of MyD88-independent toll-like receptor signaling pathway	BP	0.207077	1
GO:0002664	0.00584956	0.999826	2	8	regulation of T cell tolerance induction	BP	0.209361	1
GO:0002756	0.00587191	0.999525	3	27	MyD88-independent toll-like receptor signaling pathway	BP	0.209604	1
GO:0031406	0.00587548	0.998562	7	156	carboxylic acid binding	MF	0.209604	1
GO:0050890	0.00589712	0.998234	9	228	cognition	BP	0.210033	1
GO:0007186	0.00593713	0.997359	18	641	G protein-coupled receptor signaling pathway	BP	0.210791	1
GO:0060760	0.0059399	0.999228	4	49	positive regulation of response to cytokine stimulus	BP	0.210791	1
GO:0045670	0.00594726	0.999225	4	51	regulation of osteoclast differentiation	BP	0.210791	1
GO:0019221	0.00598738	0.9974	17	620	cytokine-mediated signaling pathway	BP	0.21187	1
GO:0001938	0.00601923	0.99895	5	81	positive regulation of endothelial cell proliferation	BP	0.212654	1
GO:0002863	0.00603465	0.999813	2	9	positive regulation of inflammatory response to antigenic stimulus	BP	0.212855	1
GO:0043410	0.006066	0.997602	14	455	positive regulation of MAPK cascade	BP	0.213617	1
GO:0048167	0.00608488	0.998503	7	146	regulation of synaptic plasticity	BP	0.213745	1
GO:0070570	0.00608914	0.999502	3	26	regulation of neuron projection regeneration	BP	0.213745	1
GO:0050922	0.00612967	0.999195	4	51	negative regulation of chemotaxis	BP	0.214823	1
GO:0002224	0.00615881	0.998684	6	119	toll-like receptor signaling pathway	BP	0.215499	1
GO:0098797	0.00618775	0.997548	14	458	plasma membrane protein complex	CC	0.216167	1
GO:0098771	0.00623157	0.997358	16	562	inorganic ion homeostasis	BP	0.217351	1
GO:0050678	0.00635951	0.997926	10	276	regulation of epithelial cell proliferation	BP	0.221461	1
GO:0031225	0.00641463	0.998617	6	120	anchored component of membrane	CC	0.223026	1
GO:0010543	0.00648787	0.999456	3	27	regulation of platelet activation	BP	0.224847	1
GO:0050673	0.00649808	0.99774	11	323	epithelial cell proliferation	BP	0.224847	1
GO:0045236	0.00650468	0.99979	2	9	CXCR chemokine receptor binding	MF	0.224847	1
GO:1904181	0.00650809	0.99979	2	9	positive regulation of membrane depolarization	BP	0.224847	1
GO:0007597	0.00653008	0.999784	2	10	blood coagulation, intrinsic pathway	BP	0.225252	1
GO:0034142	0.00665995	0.999434	3	28	toll-like receptor 4 signaling pathway	BP	0.229012	1
GO:0010648	0.00666	0.996511	27	1154	negative regulation of cell communication	BP	0.229012	1
GO:0032590	0.00685292	0.999416	3	26	dendrite membrane	CC	0.234811	1
GO:0050730	0.00686315	0.99807	8	199	regulation of peptidyl-tyrosine phosphorylation	BP	0.234811	1
GO:0050854	0.00687128	0.999065	4	54	regulation of antigen receptor-mediated signaling pathway	BP	0.234811	1
GO:0023057	0.00687152	0.996391	27	1157	negative regulation of signaling	BP	0.234811	1
GO:0006026	0.0070816	0.999028	4	54	aminoglycan catabolic process	BP	0.2415	1
GO:0007267	0.00708934	0.996183	29	1252	cell-cell signaling	BP	0.2415	1
GO:0050679	0.00714936	0.998185	7	155	positive regulation of epithelial cell proliferation	BP	0.243167	1
GO:0005372	0.00721834	0.999754	2	9	water transmembrane transporter activity	MF	0.244753	1
GO:0015250	0.00721834	0.999754	2	9	water channel activity	MF	0.244753	1
GO:0032490	0.00724867	0.999747	2	10	detection of molecule of bacterial origin	BP	0.245402	1
GO:0042535	0.00734662	0.999748	2	9	positive regulation of tumor necrosis factor biosynthetic process	BP	0.248334	1
GO:0048812	0.00737176	0.996818	16	562	neuron projection morphogenesis	BP	0.2488	1
GO:0072672	0.00739923	0.999745	2	9	neutrophil extravasation	BP	0.249094	1
GO:0016525	0.00740322	0.99864	5	87	negative regulation of angiogenesis	BP	0.249094	1
GO:0005283	0.00749011	0.999735	2	10	amino acid:sodium symporter activity	MF	0.251631	1
GO:0016049	0.00751028	0.997069	13	422	cell growth	BP	0.251922	1
GO:0008289	0.00758516	0.996714	16	582	lipid binding	MF	0.253931	1
GO:0004713	0.00759819	0.998049	7	157	protein tyrosine kinase activity	MF	0.253931	1
GO:0005125	0.00761382	0.998298	6	123	cytokine activity	MF	0.253931	1
GO:0045596	0.00762462	0.996696	16	571	negative regulation of cell differentiation	BP	0.253931	1
GO:0046934	0.00762813	0.99893	4	54	phosphatidylinositol-4,5-bisphosphate 3-kinase activity	MF	0.253931	1
GO:0002517	0.00768772	0.99973	2	9	T cell tolerance induction	BP	0.255526	1
GO:1904994	0.00774027	0.999727	2	9	regulation of leukocyte adhesion to vascular endothelial cell	BP	0.256608	1
GO:0010033	0.0077437	0.995187	51	2638	response to organic substance	BP	0.256608	1
GO:0048246	0.00778325	0.999294	3	32	macrophage chemotaxis	BP	0.257207	1
GO:0032970	0.00778526	0.997223	11	335	regulation of actin filament-based process	BP	0.257207	1
GO:1904019	0.00780887	0.998547	5	86	epithelial cell apoptotic process	BP	0.257599	1
GO:0036005	0.00789081	0.999713	2	10	response to macrophage colony-stimulating factor	BP	0.25952	1
GO:0036006	0.00789081	0.999713	2	10	cellular response to macrophage colony-stimulating factor stimulus	BP	0.25952	1
GO:0003337	0.00790503	0.999718	2	9	mesenchymal to epithelial transition involved in metanephros morphogenesis	BP	0.259598	1
GO:2000181	0.0079646	0.99851	5	89	negative regulation of blood vessel morphogenesis	BP	0.261163	1
GO:0060379	0.00800714	0.999712	2	9	cardiac muscle cell myoblast differentiation	BP	0.262165	1
GO:0072641	0.00802621	0.999711	2	9	type I interferon secretion	BP	0.262397	1
GO:0002520	0.00805812	0.99614	20	791	immune system development	BP	0.262789	1
GO:0033004	0.00807767	0.999702	2	10	negative regulation of mast cell activation	BP	0.262789	1
GO:0060100	0.00808617	0.999702	2	10	positive regulation of phagocytosis, engulfment	BP	0.262789	1
GO:1905155	0.00808617	0.999702	2	10	positive regulation of membrane invagination	BP	0.262789	1
GO:0010941	0.0081444	0.995481	31	1418	regulation of cell death	BP	0.264289	1
GO:1903708	0.0083567	0.997814	7	162	positive regulation of hemopoiesis	BP	0.270777	1
GO:0034121	0.00841205	0.998784	4	57	regulation of toll-like receptor signaling pathway	BP	0.272168	1
GO:1901700	0.00848558	0.995367	29	1302	response to oxygen-containing compound	BP	0.27386	1
GO:0010574	0.00848935	0.999207	3	31	regulation of vascular endothelial growth factor production	BP	0.27386	1
GO:0090197	0.00854077	0.99967	2	11	positive regulation of chemokine secretion	BP	0.275113	1
GO:2001198	0.00858764	0.999673	2	10	regulation of dendritic cell differentiation	BP	0.276217	1
GO:0060193	0.00862399	0.998745	4	56	positive regulation of lipase activity	BP	0.276979	1
GO:0051893	0.00872845	0.998724	4	58	regulation of focal adhesion assembly	BP	0.279515	1
GO:0090109	0.00872845	0.998724	4	58	regulation of cell-substrate junction assembly	BP	0.279515	1
GO:0051049	0.0087813	0.995056	32	1475	regulation of transport	BP	0.280797	1
GO:0001822	0.00886938	0.997164	9	242	kidney development	BP	0.2832	1
GO:0101002	0.00889686	0.997642	7	171	ficolin-1-rich granule	CC	0.283598	1
GO:0010771	0.00890774	0.998287	5	90	negative regulation of cell morphogenesis involved in differentiation	BP	0.283598	1
GO:0008201	0.0089354	0.997932	6	127	heparin binding	MF	0.283821	1
GO:0020037	0.00894067	0.998279	5	91	heme binding	MF	0.283821	1
GO:0002864	0.00896979	0.999645	2	11	regulation of acute inflammatory response to antigenic stimulus	BP	0.284333	1
GO:0014002	0.00899949	0.999141	3	31	astrocyte development	BP	0.2846	1
GO:0051130	0.00900796	0.99528	25	1086	positive regulation of cellular component organization	BP	0.2846	1
GO:0035023	0.00901719	0.99791	6	124	regulation of Rho protein signal transduction	BP	0.2846	1
GO:0052813	0.00907579	0.998659	4	57	phosphatidylinositol bisphosphate kinase activity	MF	0.286038	1
GO:0032956	0.00908926	0.996873	10	297	regulation of actin cytoskeleton organization	BP	0.28605	1
GO:0060627	0.00917891	0.996326	13	444	regulation of vesicle-mediated transport	BP	0.288457	1
GO:1904427	0.00922368	0.99863	4	58	positive regulation of calcium ion transmembrane transport	BP	0.289316	1
GO:0120039	0.00923264	0.995914	16	576	plasma membrane bounded cell projection morphogenesis	BP	0.289316	1
GO:0036477	0.00934247	0.995646	18	685	somatodendritic compartment	CC	0.292206	1
GO:0031093	0.00935154	0.998603	4	60	platelet alpha granule lumen	CC	0.292206	1
GO:0048858	0.00938462	0.995839	16	577	cell projection morphogenesis	BP	0.292821	1
GO:0050770	0.00951897	0.997447	7	164	regulation of axonogenesis	BP	0.296591	1
GO:0086008	0.00970988	0.999606	2	10	voltage-gated potassium channel activity involved in cardiac muscle cell action potential repolarization	MF	0.30211	1
GO:0048771	0.00973512	0.997704	6	130	tissue remodeling	BP	0.302465	1
GO:0051939	0.00979123	1	1	1	gamma-aminobutyric acid import	BP	0.303537	1
GO:0050663	0.00980434	0.997355	7	165	cytokine secretion	BP	0.303537	1
GO:0060263	0.00981372	0.999587	2	12	regulation of respiratory burst	BP	0.303537	1
GO:0002698	0.00982505	0.998063	5	93	negative regulation of immune effector process	BP	0.303537	1
GO:0002921	0.00987624	0.999589	2	11	negative regulation of humoral immune response	BP	0.304689	1
GO:0045124	0.00991093	0.999016	3	33	regulation of bone resorption	BP	0.305329	1
GO:0045161	0.010088	0.999575	2	11	neuronal ion channel clustering	BP	0.309936	1
GO:0150062	0.0101029	1	1	1	complement-mediated synapse pruning	BP	0.309936	1
GO:0150064	0.0101029	1	1	1	vertebrate eye-specific patterning	BP	0.309936	1
GO:0010573	0.0101231	0.998987	3	33	vascular endothelial growth factor production	BP	0.310121	1
GO:0001846	0.0101736	0.999564	2	12	opsonin binding	MF	0.310574	1
GO:0033003	0.0102221	0.998972	3	34	regulation of mast cell activation	BP	0.310574	1
GO:0002819	0.0102277	0.997562	6	131	regulation of adaptive immune response	BP	0.310574	1
GO:0042340	0.0102428	0.999565	2	11	keratan sulfate catabolic process	BP	0.310574	1
GO:0072210	0.0102445	0.998977	3	30	metanephric nephron development	BP	0.310574	1
GO:0002437	0.0102813	0.998968	3	32	inflammatory response to antigenic stimulus	BP	0.310574	1
GO:0019767	0.0102836	1	1	1	IgE receptor activity	MF	0.310574	1
GO:0032997	0.0102836	1	1	1	Fc receptor complex	CC	0.310574	1
GO:0032998	0.0102836	1	1	1	Fc-epsilon receptor I complex	CC	0.310574	1
GO:0046777	0.0103008	0.99689	8	212	protein autophosphorylation	BP	0.310574	1
GO:0015701	0.0103049	0.998962	3	33	bicarbonate transport	BP	0.310574	1
GO:0010517	0.010308	0.998418	4	58	regulation of phospholipase activity	BP	0.310574	1
GO:0010625	0.0104067	1	1	1	positive regulation of Schwann cell proliferation	BP	0.310888	1
GO:0097453	0.0104102	1	1	1	mesaxon	CC	0.310888	1
GO:1990015	0.0104102	1	1	1	ensheathing process	CC	0.310888	1
GO:0001970	0.0104137	1	1	1	positive regulation of activation of membrane attack complex	BP	0.310888	1
GO:0031714	0.0104137	1	1	1	C5a anaphylatoxin chemotactic receptor binding	MF	0.310888	1
GO:0031715	0.0104137	1	1	1	C5L2 anaphylatoxin chemotactic receptor binding	MF	0.310888	1
GO:0042269	0.0104178	0.998951	3	31	regulation of natural killer cell mediated cytotoxicity	BP	0.310888	1
GO:0031175	0.0104677	0.994764	21	851	neuron projection development	BP	0.311833	1
GO:0043087	0.010478	0.995735	13	442	regulation of GTPase activity	BP	0.311833	1
GO:0090196	0.0105587	0.999539	2	12	regulation of chemokine secretion	BP	0.31381	1
GO:0001754	0.0106244	0.99892	3	32	eye photoreceptor cell differentiation	BP	0.315209	1
GO:0051281	0.0106346	0.998919	3	32	positive regulation of release of sequestered calcium ion into cytosol	BP	0.315209	1
GO:0060537	0.0107104	0.996222	10	302	muscle tissue development	BP	0.317028	1
GO:0043270	0.0108168	0.996707	8	210	positive regulation of ion transport	BP	0.319745	1
GO:0004180	0.010862	0.998883	3	34	carboxypeptidase activity	MF	0.320226	1
GO:0098581	0.0108623	0.999518	2	12	detection of external biotic stimulus	BP	0.320226	1
GO:0048513	0.0109017	0.99306	52	2711	animal organ development	BP	0.320956	1
GO:0022008	0.0110931	0.993755	30	1350	neurogenesis	BP	0.326151	1
GO:0005537	0.0111496	0.999499	2	12	mannose binding	MF	0.327375	1
GO:0098982	0.0112218	0.998235	4	58	GABA-ergic synapse	CC	0.328877	1
GO:0032760	0.011231	0.998228	4	63	positive regulation of tumor necrosis factor production	BP	0.328877	1
GO:2001204	0.0112458	0.999499	2	11	regulation of osteoclast development	BP	0.328877	1
GO:1901213	0.011319	0.999494	2	11	regulation of transcription from RNA polymerase II promoter involved in heart development	BP	0.330574	1
GO:1904205	0.0113526	1	1	1	negative regulation of skeletal muscle hypertrophy	BP	0.330808	1
GO:0048018	0.0113572	0.996217	9	263	receptor ligand activity	MF	0.330808	1
GO:0045591	0.0114353	0.999479	2	12	positive regulation of regulatory T cell differentiation	BP	0.33264	1
GO:1990478	0.0114583	1	1	1	response to ultrasound	BP	0.332809	1
GO:0002715	0.0114715	0.998801	3	32	regulation of natural killer cell mediated immunity	BP	0.332809	1
GO:0035684	0.0114879	1	1	1	helper T cell extravasation	BP	0.332845	1
GO:0060219	0.0116688	0.99947	2	11	camera-type eye photoreceptor cell differentiation	BP	0.337641	1
GO:1990256	0.0116932	1	1	1	signal clustering	BP	0.3379	1
GO:0042060	0.011778	0.995132	13	455	wound healing	BP	0.339902	1
GO:0071396	0.0118377	0.994926	14	503	cellular response to lipid	BP	0.340721	1
GO:0045429	0.0118531	0.998741	3	34	positive regulation of nitric oxide biosynthetic process	BP	0.340721	1
GO:1904407	0.0118531	0.998741	3	34	positive regulation of nitric oxide metabolic process	BP	0.340721	1
GO:0050804	0.0118756	0.995504	11	340	modulation of chemical synaptic transmission	BP	0.340923	1
GO:0048673	0.0120439	1	1	1	collateral sprouting of intact axon in response to injury	BP	0.344316	1
GO:0048683	0.0120439	1	1	1	regulation of collateral sprouting of intact axon in response to injury	BP	0.344316	1
GO:0048685	0.0120439	1	1	1	negative regulation of collateral sprouting of intact axon in response to injury	BP	0.344316	1
GO:0072001	0.012058	0.995946	9	255	renal system development	BP	0.344316	1
GO:0099177	0.0120724	0.995419	11	341	regulation of trans-synaptic signaling	BP	0.344316	1
GO:2000404	0.0120982	0.998705	3	34	regulation of T cell migration	BP	0.344602	1
GO:0006833	0.0121156	0.999431	2	12	water transport	BP	0.344648	1
GO:0032990	0.0121881	0.994434	16	596	cell part morphogenesis	BP	0.346262	1
GO:2001028	0.0122171	0.999417	2	13	positive regulation of endothelial cell chemotaxis	BP	0.346636	1
GO:0072593	0.0122814	0.996173	8	223	reactive oxygen species metabolic process	BP	0.347848	1
GO:0004601	0.0122915	0.998667	3	39	peroxidase activity	MF	0.347848	1
GO:0005416	0.0123112	0.99941	2	13	amino acid:cation symporter activity	MF	0.347956	1
GO:0015026	0.0123347	0.998671	3	34	coreceptor activity	MF	0.348169	1
GO:0016019	0.0123962	1	1	1	peptidoglycan receptor activity	MF	0.349456	1
GO:1904035	0.0124238	0.99798	4	64	regulation of epithelial cell apoptotic process	BP	0.349784	1
GO:0035004	0.0124732	0.99797	4	63	phosphatidylinositol 3-kinase activity	MF	0.350115	1
GO:0050715	0.0124798	0.997388	5	97	positive regulation of cytokine secretion	BP	0.350115	1
GO:0001953	0.012484	0.998649	3	34	negative regulation of cell-matrix adhesion	BP	0.350115	1
GO:1903391	0.0124995	0.997964	4	64	regulation of adherens junction organization	BP	0.350115	1
GO:0002820	0.012519	0.998643	3	34	negative regulation of adaptive immune response	BP	0.350116	1
GO:0061387	0.0125315	0.997375	5	96	regulation of extent of cell growth	BP	0.350116	1
GO:0097028	0.0126586	0.99862	3	35	dendritic cell differentiation	BP	0.352782	1
GO:0030182	0.0126592	0.993087	26	1136	neuron differentiation	BP	0.352782	1
GO:0050771	0.0126872	0.997924	4	64	negative regulation of axonogenesis	BP	0.353113	1
GO:0021675	0.0127382	0.997918	4	60	nerve development	BP	0.354083	1
GO:0050829	0.0129269	0.998576	3	37	defense response to Gram-negative bacterium	BP	0.358872	1
GO:1901343	0.0130143	0.997245	5	100	negative regulation of vasculature development	BP	0.36059	1
GO:0014037	0.0130843	0.998556	3	35	Schwann cell differentiation	BP	0.36059	1
GO:0044304	0.013121	0.997836	4	61	main axon	CC	0.36059	1
GO:0031643	0.0131253	0.99935	2	13	positive regulation of myelination	BP	0.36059	1
GO:0014911	0.013143	0.998547	3	35	positive regulation of smooth muscle cell migration	BP	0.36059	1
GO:0038118	0.0131534	1	1	1	C-C chemokine receptor CCR7 signaling pathway	BP	0.36059	1
GO:0070392	0.0131534	1	1	1	detection of lipoteichoic acid	BP	0.36059	1
GO:1903080	0.0131534	1	1	1	regulation of C-C chemokine receptor CCR7 signaling pathway	BP	0.36059	1
GO:1903082	0.0131534	1	1	1	positive regulation of C-C chemokine receptor CCR7 signaling pathway	BP	0.36059	1
GO:2000350	0.0131534	1	1	1	positive regulation of CD40 signaling pathway	BP	0.36059	1
GO:0030852	0.0132735	0.999339	2	13	regulation of granulocyte differentiation	BP	0.363428	1
GO:1905875	0.0134047	1	1	1	negative regulation of postsynaptic density organization	BP	0.366536	1
GO:0055082	0.0134306	0.993798	16	609	cellular chemical homeostasis	BP	0.366536	1
GO:0046906	0.0134372	0.997133	5	100	tetrapyrrole binding	MF	0.366536	1
GO:0030169	0.0134568	0.999332	2	12	low-density lipoprotein particle binding	MF	0.366615	1
GO:0097001	0.0134853	0.999323	2	13	ceramide binding	MF	0.366935	1
GO:0010759	0.0136229	0.999312	2	13	positive regulation of macrophage chemotaxis	BP	0.370217	1
GO:0071757	0.0136677	1	1	1	hexameric IgM immunoglobulin complex	CC	0.370976	1
GO:0097323	0.0138456	1	1	1	B cell adhesion	BP	0.374819	1
GO:1990771	0.0138506	1	1	1	clathrin-dependent extracellular exosome endocytosis	BP	0.374819	1
GO:0005018	0.0138606	1	1	1	platelet-derived growth factor alpha-receptor activity	MF	0.374819	1
GO:0071622	0.0139348	0.998421	3	37	regulation of granulocyte chemotaxis	BP	0.376359	1
GO:0050856	0.0141893	0.998384	3	36	regulation of T cell receptor signaling pathway	BP	0.382762	1
GO:0060101	0.0144297	1	1	1	negative regulation of phagocytosis, engulfment	BP	0.388291	1
GO:1902569	0.0144297	1	1	1	negative regulation of activation of Janus kinase activity	BP	0.388291	1
GO:0086080	0.0144649	0.999255	2	12	protein binding involved in heterotypic cell-cell adhesion	MF	0.38876	1
GO:0043277	0.014485	0.998333	3	38	apoptotic cell clearance	BP	0.388822	1
GO:0090195	0.0145568	0.999231	2	14	chemokine secretion	BP	0.389982	1
GO:2000345	0.0145845	0.999245	2	12	regulation of hepatocyte proliferation	BP	0.389982	1
GO:1901741	0.0145949	0.999236	2	13	positive regulation of myoblast fusion	BP	0.389982	1
GO:0072283	0.0145994	0.999244	2	12	metanephric renal vesicle morphogenesis	BP	0.389982	1
GO:0043303	0.014662	0.998303	3	39	mast cell degranulation	BP	0.391176	1
GO:1902204	0.0146914	1	1	1	positive regulation of hepatocyte growth factor receptor signaling pathway	BP	0.391178	1
GO:0004876	0.0146977	1	1	1	complement component C3a receptor activity	MF	0.391178	1
GO:0001558	0.0147902	0.994217	11	363	regulation of cell growth	BP	0.39316	1
GO:0005328	0.0148866	0.999205	2	14	neurotransmitter:sodium symporter activity	MF	0.395243	1
GO:0060205	0.014967	0.994778	9	288	cytoplasmic vesicle lumen	CC	0.395711	1
GO:0043269	0.0149875	0.993385	14	505	regulation of ion transport	BP	0.395711	1
GO:0032681	0.0150126	1	1	1	regulation of lymphotoxin A production	BP	0.395711	1
GO:0032761	0.0150126	1	1	1	positive regulation of lymphotoxin A production	BP	0.395711	1
GO:0043016	0.0150126	1	1	1	regulation of lymphotoxin A biosynthetic process	BP	0.395711	1
GO:0043017	0.0150126	1	1	1	positive regulation of lymphotoxin A biosynthetic process	BP	0.395711	1
GO:0009595	0.0150377	0.999192	2	14	detection of biotic stimulus	BP	0.395896	1
GO:0034679	0.0151669	1	1	1	integrin alpha9-beta1 complex	CC	0.39882	1
GO:0032695	0.0153415	0.999167	2	14	negative regulation of interleukin-12 production	BP	0.402926	1
GO:0031983	0.0153609	0.994618	9	289	vesicle lumen	CC	0.402952	1
GO:0045773	0.0153877	0.998194	3	36	positive regulation of axon extension	BP	0.403172	1
GO:0002577	0.0154281	0.999153	2	15	regulation of antigen processing and presentation	BP	0.403748	1
GO:0035850	0.0155126	0.998171	3	37	epithelial cell differentiation involved in kidney development	BP	0.405475	1
GO:0032394	0.0155426	1	1	1	MHC class Ib receptor activity	MF	0.405774	1
GO:1904389	0.0156882	1	1	1	rod bipolar cell differentiation	BP	0.408601	1
GO:1904391	0.0156882	1	1	1	response to ciliary neurotrophic factor	BP	0.408601	1
GO:0046849	0.0157329	0.997249	4	70	bone remodeling	BP	0.409279	1
GO:0070571	0.0158014	0.999129	2	14	negative regulation of neuron projection regeneration	BP	0.410574	1
GO:0010769	0.0158297	0.99443	9	270	regulation of cell morphogenesis involved in differentiation	BP	0.410823	1
GO:0030225	0.0158709	0.998113	3	37	macrophage differentiation	BP	0.411114	1
GO:0002279	0.0158785	0.998104	3	40	mast cell activation involved in immune response	BP	0.411114	1
GO:0002704	0.0159991	0.998089	3	38	negative regulation of leukocyte mediated immunity	BP	0.413747	1
GO:0051047	0.0161243	0.993941	10	322	positive regulation of secretion	BP	0.416495	1
GO:0002030	0.0161941	1	1	1	inhibitory G protein-coupled receptor phosphorylation	BP	0.416822	1
GO:1904323	0.0161941	1	1	1	regulation of inhibitory G protein-coupled receptor phosphorylation	BP	0.416822	1
GO:1904325	0.0161941	1	1	1	positive regulation of inhibitory G protein-coupled receptor phosphorylation	BP	0.416822	1
GO:0009968	0.0163619	0.991076	24	1072	negative regulation of signal transduction	BP	0.418528	1
GO:1904905	0.0163743	1	1	1	negative regulation of endothelial cell-matrix adhesion via fibronectin	BP	0.418528	1
GO:0036323	0.0164594	1	1	1	vascular endothelial growth factor receptor-1 signaling pathway	BP	0.418528	1
GO:0036326	0.0164594	1	1	1	VEGF-A-activated receptor activity	MF	0.418528	1
GO:0036327	0.0164594	1	1	1	VEGF-B-activated receptor activity	MF	0.418528	1
GO:0036332	0.0164594	1	1	1	placental growth factor-activated receptor activity	MF	0.418528	1
GO:0032653	0.0164696	0.998012	3	38	regulation of interleukin-10 production	BP	0.418528	1
GO:0016684	0.0164994	0.997995	3	43	oxidoreductase activity, acting on peroxide as acceptor	MF	0.418528	1
GO:0002290	0.0165279	1	1	1	gamma-delta T cell activation involved in immune response	BP	0.418528	1
GO:0030107	0.0165279	1	1	1	HLA-A specific inhibitory MHC class I receptor activity	MF	0.418528	1
GO:0030109	0.0165279	1	1	1	HLA-B specific inhibitory MHC class I receptor activity	MF	0.418528	1
GO:0035548	0.0165279	1	1	1	negative regulation of interferon-beta secretion	BP	0.418528	1
GO:2001191	0.0165279	1	1	1	regulation of gamma-delta T cell activation involved in immune response	BP	0.418528	1
GO:2001193	0.0165279	1	1	1	positive regulation of gamma-delta T cell activation involved in immune response	BP	0.418528	1
GO:0070838	0.0166767	0.993364	11	366	divalent metal ion transport	BP	0.419679	1
GO:1904754	0.0166946	0.999045	2	15	positive regulation of vascular associated smooth muscle cell migration	BP	0.419679	1
GO:0005275	0.0166969	1	1	1	amine transmembrane transporter activity	MF	0.419679	1
GO:0015204	0.0166969	1	1	1	urea transmembrane transporter activity	MF	0.419679	1
GO:0015265	0.0166969	1	1	1	urea channel activity	MF	0.419679	1
GO:0071918	0.0166969	1	1	1	urea transmembrane transport	BP	0.419679	1
GO:0048878	0.0167303	0.991238	21	902	chemical homeostasis	BP	0.419679	1
GO:1905517	0.0167435	0.997958	3	41	macrophage migration	BP	0.419679	1
GO:0090141	0.0167876	0.999037	2	15	positive regulation of mitochondrial fission	BP	0.419679	1
GO:0002448	0.0168888	0.997934	3	41	mast cell mediated immunity	BP	0.419679	1
GO:0019056	0.0169415	1	1	1	modulation by virus of host transcription	BP	0.419679	1
GO:0048687	0.0169415	1	1	1	positive regulation of sprouting of injured axon	BP	0.419679	1
GO:0048691	0.0169415	1	1	1	positive regulation of axon extension involved in regeneration	BP	0.419679	1
GO:0052026	0.0169415	1	1	1	modulation by symbiont of host transcription	BP	0.419679	1
GO:0060443	0.017141	0.997894	3	40	mammary gland morphogenesis	BP	0.419679	1
GO:0017001	0.0171514	0.997887	3	42	antibiotic catabolic process	BP	0.419679	1
GO:0036366	0.0171863	1	1	1	transforming growth factor beta3 activation	BP	0.419679	1
GO:1901398	0.0171863	1	1	1	regulation of transforming growth factor beta3 activation	BP	0.419679	1
GO:0072511	0.0172673	0.993094	11	368	divalent inorganic cation transport	BP	0.419679	1
GO:1903904	0.0173081	1	1	1	negative regulation of establishment of T cell polarity	BP	0.419679	1
GO:1904476	0.0173081	1	1	1	negative regulation of Ras GTPase binding	BP	0.419679	1
GO:1905871	0.0173081	1	1	1	regulation of protein localization to cell leading edge	BP	0.419679	1
GO:1905872	0.0173081	1	1	1	negative regulation of protein localization to cell leading edge	BP	0.419679	1
GO:2001107	0.0173081	1	1	1	negative regulation of Rho guanyl-nucleotide exchange factor activity	BP	0.419679	1
GO:0045445	0.0173289	0.996883	4	69	myoblast differentiation	BP	0.419679	1
GO:0001861	0.01733	1	1	1	complement component C4b receptor activity	MF	0.419679	1
GO:0004877	0.01733	1	1	1	complement component C3b receptor activity	MF	0.419679	1
GO:0030451	0.01733	1	1	1	regulation of complement activation, alternative pathway	BP	0.419679	1
GO:0045957	0.01733	1	1	1	negative regulation of complement activation, alternative pathway	BP	0.419679	1
GO:1900005	0.01733	1	1	1	positive regulation of serine-type endopeptidase activity	BP	0.419679	1
GO:1902573	0.01733	1	1	1	positive regulation of serine-type peptidase activity	BP	0.419679	1
GO:0016046	0.0173753	1	1	1	detection of fungus	BP	0.419679	1
GO:0070430	0.0173753	1	1	1	positive regulation of nucleotide-binding oligomerization domain containing 1 signaling pathway	BP	0.419679	1
GO:1901208	0.0173778	1	1	1	negative regulation of heart looping	BP	0.419679	1
GO:1901210	0.0173778	1	1	1	regulation of cardiac chamber formation	BP	0.419679	1
GO:1901211	0.0173778	1	1	1	negative regulation of cardiac chamber formation	BP	0.419679	1
GO:1901219	0.0173778	1	1	1	regulation of cardiac chamber morphogenesis	BP	0.419679	1
GO:1901220	0.0173778	1	1	1	negative regulation of cardiac chamber morphogenesis	BP	0.419679	1
GO:0004914	0.0173932	1	1	1	interleukin-5 receptor activity	MF	0.419679	1
GO:0030526	0.0173932	1	1	1	granulocyte macrophage colony-stimulating factor receptor complex	CC	0.419679	1
GO:0038043	0.0173932	1	1	1	interleukin-5-mediated signaling pathway	BP	0.419679	1
GO:0014861	0.0173972	1	1	1	regulation of skeletal muscle contraction via regulation of action potential	BP	0.419679	1
GO:0100001	0.0173972	1	1	1	regulation of skeletal muscle contraction by action potential	BP	0.419679	1
GO:0031129	0.017422	1	1	1	inductive cell-cell signaling	BP	0.419814	1
GO:0010721	0.0174649	0.993752	9	276	negative regulation of cell development	BP	0.420386	1
GO:0060175	0.0176133	1	1	1	brain-derived neurotrophic factor-activated receptor activity	MF	0.422103	1
GO:0099538	0.0176133	1	1	1	synaptic signaling via neuropeptide	BP	0.422103	1
GO:0099540	0.0176133	1	1	1	trans-synaptic signaling by neuropeptide	BP	0.422103	1
GO:0099551	0.0176133	1	1	1	trans-synaptic signaling by neuropeptide, modulating synaptic transmission	BP	0.422103	1
GO:2000353	0.0177806	0.998948	2	15	positive regulation of endothelial cell apoptotic process	BP	0.425646	1
GO:0010447	0.0179153	0.998936	2	15	response to acidic pH	BP	0.428001	1
GO:0072677	0.0179181	0.998928	2	16	eosinophil migration	BP	0.428001	1
GO:2000251	0.0181672	0.998913	2	15	positive regulation of actin cytoskeleton reorganization	BP	0.433479	1
GO:0030545	0.018787	0.993193	9	287	receptor regulator activity	MF	0.447268	1
GO:0032613	0.0187996	0.997609	3	40	interleukin-10 production	BP	0.447268	1
GO:0031103	0.0188063	0.997608	3	40	axon regeneration	BP	0.447268	1
GO:0002438	0.0189412	0.998833	2	16	acute inflammatory response to antigenic stimulus	BP	0.449568	1
GO:1901739	0.0189441	0.998841	2	15	regulation of myoblast fusion	BP	0.449568	1
GO:0001848	0.0189934	0.998828	2	16	complement binding	MF	0.45025	1
GO:1901701	0.019023	0.989908	21	919	cellular response to oxygen-containing compound	BP	0.450365	1
GO:0005488	0.0190393	0.988505	185	12424	binding	MF	0.450365	1
GO:0022612	0.0193735	0.995461	5	108	gland morphogenesis	BP	0.457774	1
GO:0048588	0.0194383	0.993993	7	188	developmental cell growth	BP	0.458811	1
GO:0072378	0.019507	0.998772	2	17	blood coagulation, fibrin clot formation	BP	0.459637	1
GO:0002643	0.0195153	0.998787	2	15	regulation of tolerance induction	BP	0.459637	1
GO:0050671	0.0195858	0.995397	5	110	positive regulation of lymphocyte proliferation	BP	0.460802	1
GO:2001026	0.0196205	0.998761	2	17	regulation of endothelial cell chemotaxis	BP	0.461125	1
GO:0003013	0.0196529	0.991987	11	375	circulatory system process	BP	0.461391	1
GO:0048260	0.0196966	0.997442	3	43	positive regulation of receptor-mediated endocytosis	BP	0.461921	1
GO:0006968	0.0197254	0.997442	3	41	cellular defense response	BP	0.462102	1
GO:0022010	0.0197694	0.998754	2	16	central nervous system myelination	BP	0.462143	1
GO:0032291	0.0197694	0.998754	2	16	axon ensheathment in central nervous system	BP	0.462143	1
GO:1990138	0.0198886	0.994508	6	145	neuron projection extension	BP	0.464008	1
GO:0007417	0.0198915	0.989752	19	797	central nervous system development	BP	0.464008	1
GO:0071260	0.0201119	0.99621	4	73	cellular response to mechanical stimulus	BP	0.46865	1
GO:1905523	0.0201483	0.998718	2	16	positive regulation of macrophage migration	BP	0.469	1
GO:0006816	0.0202277	0.992123	10	327	calcium ion transport	BP	0.470054	1
GO:0032946	0.0202365	0.995203	5	111	positive regulation of mononuclear cell proliferation	BP	0.470054	1
GO:0032720	0.0203435	0.997331	3	41	negative regulation of tumor necrosis factor production	BP	0.472039	1
GO:1905874	0.0206824	0.998685	2	14	regulation of postsynaptic density organization	BP	0.479393	1
GO:0019863	0.0209312	0.99989	1	2	IgE binding	MF	0.484286	1
GO:0046718	0.020987	0.994978	5	112	viral entry into host cell	BP	0.484286	1
GO:0001802	0.0210398	0.999889	1	2	type III hypersensitivity	BP	0.484286	1
GO:0001803	0.0210398	0.999889	1	2	regulation of type III hypersensitivity	BP	0.484286	1
GO:0001805	0.0210398	0.999889	1	2	positive regulation of type III hypersensitivity	BP	0.484286	1
GO:0001812	0.0210398	0.999889	1	2	positive regulation of type I hypersensitivity	BP	0.484286	1
GO:0042803	0.0210482	0.989514	17	719	protein homodimerization activity	MF	0.484286	1
GO:0034688	0.0210897	0.999888	1	2	integrin alphaM-beta2 complex	CC	0.484732	1
GO:0032655	0.0212241	0.997168	3	42	regulation of interleukin-12 production	BP	0.487309	1
GO:0046530	0.0212691	0.997163	3	41	photoreceptor cell differentiation	BP	0.487487	1
GO:0071320	0.0212764	0.997161	3	41	cellular response to cAMP	BP	0.487487	1
GO:1903556	0.021406	0.997134	3	42	negative regulation of tumor necrosis factor superfamily cytokine production	BP	0.489449	1
GO:0002712	0.021429	0.99713	3	42	regulation of B cell mediated immunity	BP	0.489449	1
GO:0002889	0.021429	0.99713	3	42	regulation of immunoglobulin mediated immune response	BP	0.489449	1
GO:0010002	0.0214904	0.998594	2	15	cardioblast differentiation	BP	0.490274	1
GO:0043032	0.0215099	0.998574	2	17	positive regulation of macrophage activation	BP	0.490274	1
GO:1901681	0.0216262	0.993167	7	197	sulfur compound binding	MF	0.492412	1
GO:0140009	0.0216629	0.999882	1	2	L-aspartate import across plasma membrane	BP	0.492735	1
GO:0070665	0.0217082	0.994759	5	113	positive regulation of leukocyte proliferation	BP	0.493253	1
GO:0060231	0.0217452	0.998569	2	15	mesenchymal to epithelial transition	BP	0.493583	1
GO:0051861	0.0218195	0.998542	2	17	glycolipid binding	MF	0.494756	1
GO:0001934	0.0218896	0.988605	19	809	positive regulation of protein phosphorylation	BP	0.495482	1
GO:0008219	0.0219426	0.986375	36	1839	cell death	BP	0.495482	1
GO:0032722	0.0219483	0.99703	3	43	positive regulation of chemokine production	BP	0.495482	1
GO:0060191	0.0219506	0.99575	4	75	regulation of lipase activity	BP	0.495482	1
GO:0031256	0.0219791	0.99379	6	150	leading edge membrane	CC	0.495482	1
GO:0072574	0.0220098	0.998542	2	15	hepatocyte proliferation	BP	0.495482	1
GO:0072575	0.0220098	0.998542	2	15	epithelial cell proliferation involved in liver morphogenesis	BP	0.495482	1
GO:0001905	0.0221068	0.999877	1	2	activation of membrane attack complex	BP	0.495699	1
GO:0001969	0.0221068	0.999877	1	2	regulation of activation of membrane attack complex	BP	0.495699	1
GO:0030676	0.0221481	0.998509	2	17	Rac guanyl-nucleotide exchange factor activity	MF	0.495699	1
GO:0045917	0.0221511	0.999877	1	2	positive regulation of complement activation	BP	0.495699	1
GO:2000259	0.0221511	0.999877	1	2	positive regulation of protein activation cascade	BP	0.495699	1
GO:0007045	0.0221779	0.995691	4	76	cell-substrate adherens junction assembly	BP	0.495699	1
GO:0048041	0.0221779	0.995691	4	76	focal adhesion assembly	BP	0.495699	1
GO:0090026	0.022234	0.998509	2	16	positive regulation of monocyte chemotaxis	BP	0.496446	1
GO:0032615	0.0222975	0.996965	3	43	interleukin-12 production	BP	0.497219	1
GO:0072077	0.022314	0.998511	2	15	renal vesicle morphogenesis	BP	0.497219	1
GO:0060143	0.0223946	0.998492	2	16	positive regulation of syncytium formation by plasma membrane fusion	BP	0.498207	1
GO:0002221	0.0224038	0.993635	6	160	pattern recognition receptor signaling pathway	BP	0.498207	1
GO:1903428	0.0224551	0.996935	3	43	positive regulation of reactive oxygen species biosynthetic process	BP	0.49884	1
GO:0031721	0.0225417	0.999872	1	2	hemoglobin alpha binding	MF	0.500256	1
GO:0010942	0.0229656	0.988984	15	607	positive regulation of cell death	BP	0.509149	1
GO:0050772	0.0231505	0.995447	4	74	positive regulation of axonogenesis	BP	0.510714	1
GO:0001868	0.0231818	0.999865	1	2	regulation of complement activation, lectin pathway	BP	0.510714	1
GO:0001869	0.0231818	0.999865	1	2	negative regulation of complement activation, lectin pathway	BP	0.510714	1
GO:0034986	0.0231872	0.999865	1	2	iron chaperone activity	MF	0.510714	1
GO:1901136	0.0231914	0.993362	6	158	carbohydrate derivative catabolic process	BP	0.510714	1
GO:1904064	0.0232428	0.994291	5	112	positive regulation of cation transmembrane transport	BP	0.510714	1
GO:0043302	0.0232523	0.998385	2	18	positive regulation of leukocyte degranulation	BP	0.510714	1
GO:0031210	0.0232647	0.998383	2	18	phosphatidylcholine binding	MF	0.510714	1
GO:0050997	0.0232647	0.998383	2	18	quaternary ammonium group binding	MF	0.510714	1
GO:0002861	0.0232694	0.998391	2	17	regulation of inflammatory response to antigenic stimulus	BP	0.510714	1
GO:0045663	0.0234201	0.998385	2	16	positive regulation of myoblast differentiation	BP	0.513507	1
GO:0032499	0.0236543	0.999859	1	2	detection of peptidoglycan	BP	0.518124	1
GO:0033026	0.0237884	0.999857	1	2	negative regulation of mast cell apoptotic process	BP	0.520541	1
GO:0006516	0.0238735	0.998327	2	17	glycoprotein catabolic process	BP	0.52188	1
GO:0050765	0.0239596	0.998318	2	17	negative regulation of phagocytosis	BP	0.523242	1
GO:0072576	0.0241362	0.998309	2	16	liver morphogenesis	BP	0.526439	1
GO:0042136	0.0241541	0.995182	4	77	neurotransmitter biosynthetic process	BP	0.526439	1
GO:1905331	0.0242069	0.998291	2	17	negative regulation of morphogenesis of an epithelium	BP	0.527066	1
GO:0086013	0.0242349	0.998288	2	17	membrane repolarization during cardiac muscle cell action potential	BP	0.527151	1
GO:2000298	0.0242771	0.999852	1	2	regulation of Rho-dependent protein serine/threonine kinase activity	BP	0.527545	1
GO:0001655	0.0243291	0.990788	9	289	urogenital system development	BP	0.528151	1
GO:0019862	0.0244636	0.999849	1	2	IgA binding	MF	0.53033	1
GO:0007611	0.024508	0.992058	7	198	learning or memory	BP	0.53033	1
GO:2000379	0.0245234	0.995081	4	80	positive regulation of reactive oxygen species metabolic process	BP	0.53033	1
GO:2000417	0.0245517	0.999848	1	2	negative regulation of eosinophil migration	BP	0.53033	1
GO:0046717	0.0245611	0.995074	4	78	acid secretion	BP	0.53033	1
GO:0031091	0.0245747	0.995066	4	81	platelet alpha granule	CC	0.53033	1
GO:0014734	0.0248812	0.999844	1	2	skeletal muscle hypertrophy	BP	0.535887	1
GO:1904204	0.0248812	0.999844	1	2	regulation of skeletal muscle hypertrophy	BP	0.535887	1
GO:0042267	0.0249329	0.996456	3	44	natural killer cell mediated cytotoxicity	BP	0.536416	1
GO:2000866	0.0250423	0.999842	1	2	positive regulation of estradiol secretion	BP	0.536416	1
GO:0072275	0.0251023	0.999841	1	2	metanephric glomerulus morphogenesis	BP	0.536416	1
GO:0072276	0.0251023	0.999841	1	2	metanephric glomerulus vasculature morphogenesis	BP	0.536416	1
GO:0072277	0.0251023	0.999841	1	2	metanephric glomerular capillary formation	BP	0.536416	1
GO:0061081	0.0251094	0.998192	2	17	positive regulation of myeloid leukocyte cytokine production involved in immune response	BP	0.536416	1
GO:0014846	0.0251364	0.999841	1	2	esophagus smooth muscle contraction	BP	0.536416	1
GO:0002582	0.0251506	0.999841	1	2	positive regulation of antigen processing and presentation of peptide or polysaccharide antigen via MHC class II	BP	0.536416	1
GO:0002585	0.0251506	0.999841	1	2	positive regulation of antigen processing and presentation of peptide antigen	BP	0.536416	1
GO:0002588	0.0251506	0.999841	1	2	positive regulation of antigen processing and presentation of peptide antigen via MHC class II	BP	0.536416	1
GO:0003366	0.025219	0.99984	1	2	cell-matrix adhesion involved in ameboidal cell migration	BP	0.536522	1
GO:0034669	0.025219	0.99984	1	2	integrin alpha4-beta7 complex	CC	0.536522	1
GO:0030277	0.0252291	0.998169	2	18	maintenance of gastrointestinal epithelium	BP	0.536522	1
GO:0032649	0.0252702	0.99489	4	77	regulation of interferon-gamma production	BP	0.536595	1
GO:0002043	0.025298	0.998161	2	18	blood vessel endothelial cell proliferation involved in sprouting angiogenesis	BP	0.536595	1
GO:1903169	0.0253113	0.993639	5	117	regulation of calcium ion transmembrane transport	BP	0.536595	1
GO:1903532	0.0253305	0.990338	9	298	positive regulation of secretion by cell	BP	0.536595	1
GO:1990682	0.0253948	0.999837	1	2	CSF1-CSF1R complex	CC	0.537437	1
GO:0005343	0.0254268	0.998147	2	18	organic acid:sodium symporter activity	MF	0.537596	1
GO:0048699	0.0254619	0.985052	27	1265	generation of neurons	BP	0.537818	1
GO:0036035	0.0255633	0.998132	2	18	osteoclast development	BP	0.538441	1
GO:0072087	0.0255635	0.998153	2	16	renal vesicle development	BP	0.538441	1
GO:0033138	0.0255651	0.994812	4	77	positive regulation of peptidyl-serine phosphorylation	BP	0.538441	1
GO:0005136	0.0256052	0.999835	1	2	interleukin-4 receptor binding	MF	0.538768	1
GO:1902106	0.025681	0.994779	4	78	negative regulation of leukocyte differentiation	BP	0.539843	1
GO:0001961	0.025762	0.996296	3	43	positive regulation of cytokine-mediated signaling pathway	BP	0.540967	1
GO:0044273	0.0257983	0.996281	3	45	sulfur compound catabolic process	BP	0.540967	1
GO:0097242	0.0258086	0.998087	2	20	amyloid-beta clearance	BP	0.540967	1
GO:0042102	0.0258896	0.994719	4	81	positive regulation of T cell proliferation	BP	0.541675	1
GO:0090596	0.0258918	0.991515	7	198	sensory organ morphogenesis	BP	0.541675	1
GO:0019835	0.026171	0.998046	2	20	cytolysis	BP	0.544877	1
GO:0038041	0.0261785	0.999827	1	2	cross-receptor inhibition within G protein-coupled receptor heterodimer	BP	0.544877	1
GO:0150058	0.0261785	0.999827	1	2	amylin receptor complex 3	CC	0.544877	1
GO:1905665	0.0261785	0.999827	1	2	positive regulation of calcium ion import across plasma membrane	BP	0.544877	1
GO:0034764	0.0261929	0.992293	6	158	positive regulation of transmembrane transport	BP	0.544877	1
GO:0001656	0.0261941	0.994649	4	75	metanephros development	BP	0.544877	1
GO:1903237	0.0263947	0.999824	1	2	negative regulation of leukocyte tethering or rolling	BP	0.548529	1
GO:0045404	0.026448	0.999824	1	2	positive regulation of interleukin-4 biosynthetic process	BP	0.549116	1
GO:0051155	0.0264814	0.996144	3	45	positive regulation of striated muscle cell differentiation	BP	0.549289	1
GO:0005171	0.0265901	0.999822	1	2	hepatocyte growth factor receptor binding	MF	0.551022	1
GO:0000165	0.0267876	0.986001	18	762	MAPK cascade	BP	0.554589	1
GO:0003245	0.026854	0.999818	1	2	cardiac muscle tissue growth involved in heart morphogenesis	BP	0.555438	1
GO:0046013	0.0269021	0.999817	1	2	regulation of T cell homeostatic proliferation	BP	0.555909	1
GO:1904373	0.0269837	0.999816	1	2	response to kainic acid	BP	0.557071	1
GO:0031214	0.0270396	0.993086	5	118	biomineral tissue development	BP	0.557697	1
GO:0061005	0.0271607	0.996003	3	46	cell differentiation involved in kidney development	BP	0.559669	1
GO:0061383	0.0273378	0.995971	3	45	trabecula morphogenesis	BP	0.562788	1
GO:0060142	0.027541	0.997905	2	18	regulation of syncytium formation by plasma membrane fusion	BP	0.56552	1
GO:0021553	0.027555	0.999808	1	2	olfactory nerve development	BP	0.56552	1
GO:1904207	0.0275801	0.999808	1	2	regulation of chemokine (C-C motif) ligand 2 secretion	BP	0.56552	1
GO:1904209	0.0275801	0.999808	1	2	positive regulation of chemokine (C-C motif) ligand 2 secretion	BP	0.56552	1
GO:0090076	0.0275996	0.999808	1	2	relaxation of skeletal muscle	BP	0.56552	1
GO:0009987	0.0276808	0.983257	188	12787	cellular process	BP	0.565941	1
GO:0015800	0.0276821	0.995893	3	47	acidic amino acid transport	BP	0.565941	1
GO:0034441	0.0276976	0.999806	1	2	plasma lipoprotein particle oxidation	BP	0.565941	1
GO:1901207	0.0278272	0.999805	1	2	regulation of heart looping	BP	0.568058	1
GO:0007187	0.0279421	0.991658	6	156	G protein-coupled receptor signaling pathway, coupled to cyclic nucleotide second messenger	BP	0.569874	1
GO:0005011	0.027995	0.999802	1	2	macrophage colony-stimulating factor receptor activity	MF	0.57042	1
GO:0050732	0.0281082	0.995802	3	48	negative regulation of peptidyl-tyrosine phosphorylation	BP	0.572101	1
GO:1990089	0.0281626	0.995798	3	46	response to nerve growth factor	BP	0.572101	1
GO:0046634	0.0281887	0.9941	4	80	regulation of alpha-beta T cell activation	BP	0.572101	1
GO:1903707	0.0281953	0.992705	5	124	negative regulation of hemopoiesis	BP	0.572101	1
GO:0050860	0.028208	0.997817	2	19	negative regulation of T cell receptor signaling pathway	BP	0.572101	1
GO:0043025	0.0283554	0.987773	11	400	neuronal cell body	CC	0.574557	1
GO:0035772	0.0284512	0.999796	1	2	interleukin-13-mediated signaling pathway	BP	0.575965	1
GO:0060309	0.0285146	0.999795	1	2	elastin catabolic process	BP	0.576716	1
GO:0014062	0.0285696	0.999794	1	2	regulation of serotonin secretion	BP	0.576764	1
GO:0014063	0.0285696	0.999794	1	2	negative regulation of serotonin secretion	BP	0.576764	1
GO:0071496	0.0286281	0.988845	9	301	cellular response to external stimulus	BP	0.577413	1
GO:0030887	0.0286628	0.999793	1	2	positive regulation of myeloid dendritic cell activation	BP	0.577581	1
GO:0032707	0.0287257	0.999792	1	2	negative regulation of interleukin-23 production	BP	0.578	1
GO:0030325	0.0287364	0.997753	2	19	adrenal gland development	BP	0.578	1
GO:0051900	0.0289215	0.997731	2	19	regulation of mitochondrial depolarization	BP	0.581089	1
GO:0097386	0.028943	0.997729	2	19	glial cell projection	CC	0.581089	1
GO:0042035	0.0290737	0.993853	4	82	regulation of cytokine biosynthetic process	BP	0.583178	1
GO:0010522	0.0292296	0.993811	4	81	regulation of calcium ion transport into cytosol	BP	0.585769	1
GO:0002228	0.0292758	0.995563	3	47	natural killer cell mediated immunity	BP	0.586158	1
GO:0061097	0.0295781	0.993713	4	82	regulation of protein tyrosine kinase activity	BP	0.59167	1
GO:0030099	0.0296715	0.987698	10	364	myeloid cell differentiation	BP	0.592998	1
GO:0007521	0.0297488	0.999776	1	2	muscle cell fate determination	BP	0.593999	1
GO:0090023	0.0298484	0.997608	2	20	positive regulation of neutrophil chemotaxis	BP	0.594991	1
GO:0043113	0.0298629	0.995424	3	51	receptor clustering	BP	0.594991	1
GO:0044297	0.0299537	0.986443	12	457	cell body	CC	0.594991	1
GO:0072006	0.0299543	0.992134	5	118	nephron development	BP	0.594991	1
GO:0030139	0.0299562	0.98899	8	267	endocytic vesicle	CC	0.594991	1
GO:1904738	0.0301826	0.997567	2	20	vascular associated smooth muscle cell migration	BP	0.594991	1
GO:1904752	0.0301826	0.997567	2	20	regulation of vascular associated smooth muscle cell migration	BP	0.594991	1
GO:2000426	0.0301983	0.99977	1	2	negative regulation of apoptotic cell clearance	BP	0.594991	1
GO:0043005	0.0302176	0.982734	23	1063	neuron projection	CC	0.594991	1
GO:0030260	0.0302383	0.992032	5	124	entry into host cell	BP	0.594991	1
GO:0044409	0.0302383	0.992032	5	124	entry into host	BP	0.594991	1
GO:0051806	0.0302383	0.992032	5	124	entry into cell of other organism involved in symbiotic interaction	BP	0.594991	1
GO:0051828	0.0302383	0.992032	5	124	entry into other organism involved in symbiotic interaction	BP	0.594991	1
GO:0007507	0.0302413	0.986294	12	456	heart development	BP	0.594991	1
GO:0034446	0.0302509	0.993521	4	84	substrate adhesion-dependent cell spreading	BP	0.594991	1
GO:0005579	0.030255	0.999692	1	3	membrane attack complex	CC	0.594991	1
GO:0005543	0.0302602	0.987415	10	361	phospholipid binding	MF	0.594991	1
GO:0045453	0.0303197	0.995331	3	50	bone resorption	BP	0.595625	1
GO:0050808	0.0304231	0.987343	10	342	synapse organization	BP	0.597121	1
GO:0051187	0.0305138	0.995286	3	51	cofactor catabolic process	BP	0.598366	1
GO:1902463	0.0306946	0.999762	1	2	protein localization to cell leading edge	BP	0.601096	1
GO:0046968	0.0307079	0.999762	1	2	peptide antigen transport	BP	0.601096	1
GO:0050901	0.0308771	0.997491	2	19	leukocyte tethering or rolling	BP	0.603636	1
GO:0051134	0.0309642	0.999758	1	2	negative regulation of NK T cell activation	BP	0.603636	1
GO:0032641	0.0309814	0.999757	1	2	lymphotoxin A production	BP	0.603636	1
GO:0042109	0.0309814	0.999757	1	2	lymphotoxin A biosynthetic process	BP	0.603636	1
GO:0042044	0.0309842	0.997478	2	19	fluid transport	BP	0.603636	1
GO:0001605	0.0310536	0.999676	1	3	adrenomedullin receptor activity	MF	0.603636	1
GO:1903143	0.0310536	0.999676	1	3	adrenomedullin receptor complex	CC	0.603636	1
GO:1902567	0.0310766	0.999756	1	2	negative regulation of eosinophil activation	BP	0.603636	1
GO:0004181	0.0310857	0.997454	2	20	metallocarboxypeptidase activity	MF	0.603636	1
GO:0030425	0.0311254	0.98534	13	508	dendrite	CC	0.603871	1
GO:0045649	0.0311904	0.997441	2	20	regulation of macrophage differentiation	BP	0.604109	1
GO:0045637	0.0312205	0.98935	7	221	regulation of myeloid cell differentiation	BP	0.604109	1
GO:1901888	0.0312466	0.993241	4	84	regulation of cell junction assembly	BP	0.604109	1
GO:0072202	0.031248	0.997444	2	19	cell differentiation involved in metanephros development	BP	0.604109	1
GO:0042108	0.0313384	0.99512	3	48	positive regulation of cytokine biosynthetic process	BP	0.605324	1
GO:1904399	0.0314378	0.99975	1	2	heparan sulfate binding	MF	0.605901	1
GO:0045806	0.0314989	0.995081	3	49	negative regulation of endocytosis	BP	0.605901	1
GO:0097435	0.0315065	0.98468	14	572	supramolecular fiber organization	BP	0.605901	1
GO:2000361	0.0315066	0.999666	1	3	regulation of prostaglandin-E synthase activity	BP	0.605901	1
GO:2000363	0.0315066	0.999666	1	3	positive regulation of prostaglandin-E synthase activity	BP	0.605901	1
GO:0097447	0.0316416	0.985062	13	509	dendritic tree	CC	0.607963	1
GO:1905154	0.0316881	0.999746	1	2	negative regulation of membrane invagination	BP	0.608322	1
GO:0031623	0.0317388	0.993095	4	87	receptor internalization	BP	0.608763	1
GO:0086011	0.0317862	0.997365	2	20	membrane repolarization during action potential	BP	0.609139	1
GO:0015840	0.0318222	0.999744	1	2	urea transport	BP	0.609296	1
GO:0090674	0.0319141	0.999742	1	2	endothelial cell-matrix adhesion via fibronectin	BP	0.609988	1
GO:1904904	0.0319141	0.999742	1	2	regulation of endothelial cell-matrix adhesion via fibronectin	BP	0.609988	1
GO:0023014	0.0319897	0.982936	18	777	signal transduction by protein phosphorylation	BP	0.6109	1
GO:1902216	0.0321135	0.999739	1	2	positive regulation of interleukin-4-mediated signaling pathway	BP	0.612731	1
GO:0001855	0.0322808	0.999736	1	2	complement component C4b binding	MF	0.615385	1
GO:0046658	0.0323313	0.9949	3	49	anchored component of plasma membrane	CC	0.615812	1
GO:0034333	0.0323852	0.992914	4	85	adherens junction assembly	BP	0.615812	1
GO:1904397	0.032408	0.999734	1	2	negative regulation of neuromuscular junction development	BP	0.615812	1
GO:0043551	0.0324156	0.99489	3	47	regulation of phosphatidylinositol 3-kinase activity	BP	0.615812	1
GO:0045428	0.0324568	0.994873	3	49	regulation of nitric oxide biosynthetic process	BP	0.61606	1
GO:0051882	0.0325314	0.99727	2	20	mitochondrial depolarization	BP	0.616941	1
GO:0048020	0.0325722	0.997254	2	21	CCR chemokine receptor binding	MF	0.617182	1
GO:0071624	0.0326365	0.997246	2	21	positive regulation of granulocyte chemotaxis	BP	0.617864	1
GO:0070428	0.0328339	0.999727	1	2	regulation of nucleotide-binding oligomerization domain containing 1 signaling pathway	BP	0.621009	1
GO:0010758	0.0328684	0.997206	2	22	regulation of macrophage chemotaxis	BP	0.621009	1
GO:0090291	0.0328876	0.999726	1	2	negative regulation of osteoclast proliferation	BP	0.621009	1
GO:0071677	0.0329249	0.997219	2	20	positive regulation of mononuclear cell migration	BP	0.621177	1
GO:0034767	0.0331074	0.991067	5	123	positive regulation of ion transmembrane transport	BP	0.623423	1
GO:0099183	0.0331293	0.999722	1	2	trans-synaptic signaling by BDNF, modulating synaptic transmission	BP	0.623423	1
GO:0099191	0.0331293	0.999722	1	2	trans-synaptic signaling by BDNF	BP	0.623423	1
GO:1900154	0.0332264	0.999721	1	2	regulation of bone trabecula formation	BP	0.624177	1
GO:1900155	0.0332264	0.999721	1	2	negative regulation of bone trabecula formation	BP	0.624177	1
GO:2001202	0.0332717	0.99972	1	2	negative regulation of transforming growth factor-beta secretion	BP	0.624493	1
GO:0072012	0.0333248	0.997166	2	20	glomerulus vasculature development	BP	0.624954	1
GO:0061098	0.0335428	0.994633	3	49	positive regulation of protein tyrosine kinase activity	BP	0.627413	1
GO:1904881	0.0335556	0.999715	1	2	cellular response to hydrogen sulfide	BP	0.627413	1
GO:0019725	0.0336098	0.982307	17	743	cellular homeostasis	BP	0.627413	1
GO:0005350	0.0336182	0.999714	1	2	pyrimidine nucleobase transmembrane transporter activity	MF	0.627413	1
GO:1904823	0.0336182	0.999714	1	2	purine nucleobase transmembrane transport	BP	0.627413	1
GO:2001180	0.0336432	0.999714	1	2	negative regulation of interleukin-10 secretion	BP	0.627413	1
GO:2001183	0.0336564	0.999713	1	2	negative regulation of interleukin-12 secretion	BP	0.627413	1
GO:0042327	0.0337377	0.981573	19	849	positive regulation of phosphorylation	BP	0.628185	1
GO:0010562	0.0337839	0.98125	20	906	positive regulation of phosphorus metabolic process	BP	0.628185	1
GO:0045937	0.0337839	0.98125	20	906	positive regulation of phosphate metabolic process	BP	0.628185	1
GO:0071307	0.0340208	0.999707	1	2	cellular response to vitamin K	BP	0.630419	1
GO:0005764	0.0340381	0.98327	14	603	lysosome	CC	0.630419	1
GO:0042078	0.0340479	0.999609	1	3	germ-line stem cell division	BP	0.630419	1
GO:0048133	0.0340479	0.999609	1	3	male germ-line stem cell asymmetric division	BP	0.630419	1
GO:0098728	0.0340479	0.999609	1	3	germline stem cell asymmetric division	BP	0.630419	1
GO:0060596	0.0341368	0.999705	1	2	mammary placode formation	BP	0.630763	1
GO:0048686	0.0341529	0.999705	1	2	regulation of sprouting of injured axon	BP	0.630763	1
GO:0048690	0.0341529	0.999705	1	2	regulation of axon extension involved in regeneration	BP	0.630763	1
GO:0042490	0.0341833	0.994499	3	47	mechanoreceptor differentiation	BP	0.630792	1
GO:0032753	0.0343058	0.997037	2	20	positive regulation of interleukin-4 production	BP	0.632521	1
GO:0000323	0.0343533	0.983094	14	604	lytic vacuole	CC	0.632863	1
GO:0061034	0.034466	0.999699	1	2	olfactory bulb mitral cell layer development	BP	0.633871	1
GO:0060465	0.0344674	0.999699	1	2	pharynx development	BP	0.633871	1
GO:1900157	0.0345314	0.999698	1	2	regulation of bone mineralization involved in bone maturation	BP	0.633871	1
GO:1900158	0.0345314	0.999698	1	2	negative regulation of bone mineralization involved in bone maturation	BP	0.633871	1
GO:0004222	0.0345527	0.992286	4	85	metalloendopeptidase activity	MF	0.633871	1
GO:0002537	0.0347251	0.999695	1	2	nitric oxide production involved in inflammatory response	BP	0.63623	1
GO:0007399	0.0347394	0.977399	38	1969	nervous system development	BP	0.63623	1
GO:0071813	0.0350463	0.996938	2	20	lipoprotein particle binding	MF	0.64054	1
GO:0071814	0.0350463	0.996938	2	20	protein-lipid complex binding	MF	0.64054	1
GO:1900390	0.035158	0.999583	1	3	regulation of iron ion import	BP	0.64054	1
GO:1903409	0.0351612	0.992101	4	88	reactive oxygen species biosynthetic process	BP	0.64054	1
GO:0030516	0.0351632	0.992107	4	85	regulation of axon extension	BP	0.64054	1
GO:0035938	0.0351794	0.999583	1	3	estradiol secretion	BP	0.64054	1
GO:2000864	0.0351794	0.999583	1	3	regulation of estradiol secretion	BP	0.64054	1
GO:1901623	0.0355154	0.996863	2	21	regulation of lymphocyte chemotaxis	BP	0.646121	1
GO:1905809	0.036173	0.996773	2	21	negative regulation of synapse organization	BP	0.655518	1
GO:0035556	0.0361758	0.975765	44	2394	intracellular signal transduction	BP	0.655518	1
GO:0038123	0.0362073	0.999558	1	3	toll-like receptor TLR1:TLR2 signaling pathway	BP	0.655518	1
GO:0071725	0.0362073	0.999558	1	3	response to triacyl bacterial lipopeptide	BP	0.655518	1
GO:0071727	0.0362073	0.999558	1	3	cellular response to triacyl bacterial lipopeptide	BP	0.655518	1
GO:0031663	0.0362115	0.994023	3	51	lipopolysaccharide-mediated signaling pathway	BP	0.655518	1
GO:0042733	0.0364425	0.993957	3	54	embryonic digit morphogenesis	BP	0.658371	1
GO:0042097	0.0364678	0.999551	1	3	interleukin-4 biosynthetic process	BP	0.658371	1
GO:0045402	0.0364678	0.999551	1	3	regulation of interleukin-4 biosynthetic process	BP	0.658371	1
GO:0046427	0.0364893	0.993951	3	53	positive regulation of JAK-STAT cascade	BP	0.658371	1
GO:0002507	0.0365941	0.996715	2	21	tolerance induction	BP	0.659718	1
GO:0032229	0.0366352	0.999547	1	3	negative regulation of synaptic transmission, GABAergic	BP	0.659916	1
GO:0015091	0.0368207	0.999543	1	3	ferric iron transmembrane transporter activity	MF	0.661554	1
GO:0072510	0.0368207	0.999543	1	3	trivalent inorganic cation transmembrane transporter activity	MF	0.661554	1
GO:0001968	0.0368998	0.996651	2	23	fibronectin binding	MF	0.661554	1
GO:0001810	0.0369048	0.999541	1	3	regulation of type I hypersensitivity	BP	0.661554	1
GO:0016068	0.0369048	0.999541	1	3	type I hypersensitivity	BP	0.661554	1
GO:0034678	0.0369074	0.999541	1	3	integrin alpha8-beta1 complex	CC	0.661554	1
GO:0019933	0.036965	0.989723	5	128	cAMP-mediated signaling	BP	0.662045	1
GO:0032228	0.0370388	0.996641	2	22	regulation of synaptic transmission, GABAergic	BP	0.662826	1
GO:0048468	0.0370816	0.976272	34	1740	cell development	BP	0.66305	1
GO:0043542	0.0371312	0.988138	6	177	endothelial cell migration	BP	0.663394	1
GO:0050855	0.0372	0.996619	2	22	regulation of B cell receptor signaling pathway	BP	0.664082	1
GO:0005332	0.0372795	0.999531	1	3	gamma-aminobutyric acid:sodium symporter activity	MF	0.664212	1
GO:0015185	0.0372795	0.999531	1	3	gamma-aminobutyric acid transmembrane transporter activity	MF	0.664212	1
GO:0004911	0.0373534	0.999529	1	3	interleukin-2 receptor activity	MF	0.664212	1
GO:0019976	0.0373534	0.999529	1	3	interleukin-2 binding	MF	0.664212	1
GO:0008157	0.0373589	0.996621	2	20	protein phosphatase 1 binding	MF	0.664212	1
GO:0009449	0.0373965	0.999528	1	3	gamma-aminobutyric acid biosynthetic process	BP	0.664341	1
GO:0042089	0.037455	0.991416	4	89	cytokine biosynthetic process	BP	0.664842	1
GO:0032729	0.0375715	0.993704	3	52	positive regulation of interferon-gamma production	BP	0.665836	1
GO:0019959	0.0376362	0.999522	1	3	interleukin-8 binding	MF	0.665836	1
GO:0002042	0.0376711	0.993685	3	51	cell migration involved in sprouting angiogenesis	BP	0.665836	1
GO:0032835	0.0376816	0.993679	3	52	glomerulus development	BP	0.665836	1
GO:0001777	0.0376837	0.999521	1	3	T cell homeostatic proliferation	BP	0.665836	1
GO:0043408	0.0377367	0.98071	15	628	regulation of MAPK cascade	BP	0.665836	1
GO:0002223	0.0377382	0.993661	3	53	stimulatory C-type lectin receptor signaling pathway	BP	0.665836	1
GO:0043547	0.0377542	0.983708	10	369	positive regulation of GTPase activity	BP	0.665836	1
GO:0043315	0.0381651	0.999508	1	3	positive regulation of neutrophil degranulation	BP	0.672	1
GO:1902565	0.0381651	0.999508	1	3	positive regulation of neutrophil activation	BP	0.672	1
GO:1905576	0.0386087	0.999497	1	3	ganglioside GT1b binding	MF	0.678314	1
GO:0038086	0.0386166	0.999497	1	3	VEGF-activated platelet-derived growth factor receptor signaling pathway	BP	0.678314	1
GO:0038091	0.0386166	0.999497	1	3	positive regulation of cell proliferation by VEGF-activated platelet derived growth factor receptor signaling pathway	BP	0.678314	1
GO:0072273	0.0387717	0.996408	2	21	metanephric nephron morphogenesis	BP	0.680095	1
GO:0043120	0.0387801	0.999492	1	3	tumor necrosis factor binding	MF	0.680095	1
GO:0050852	0.038862	0.989039	5	136	T cell receptor signaling pathway	BP	0.680987	1
GO:0032609	0.0389451	0.990967	4	88	interferon-gamma production	BP	0.681898	1
GO:0007189	0.0389791	0.990957	4	88	adenylate cyclase-activating G protein-coupled receptor signaling pathway	BP	0.681948	1
GO:0042107	0.0391039	0.990914	4	90	cytokine metabolic process	BP	0.682123	1
GO:1902624	0.0391201	0.996335	2	23	positive regulation of neutrophil migration	BP	0.682123	1
GO:0090140	0.0391397	0.996332	2	23	regulation of mitochondrial fission	BP	0.682123	1
GO:0048710	0.0391611	0.99634	2	22	regulation of astrocyte differentiation	BP	0.682123	1
GO:0007044	0.0391642	0.990893	4	91	cell-substrate junction assembly	BP	0.682123	1
GO:2001189	0.039188	0.999481	1	3	negative regulation of T cell activation via T cell receptor contact with antigen bound to MHC molecule on antigen presenting cell	BP	0.682123	1
GO:0005250	0.0392401	0.99948	1	3	A-type (transient outward) potassium channel activity	MF	0.682123	1
GO:1904844	0.0392694	0.999479	1	3	response to L-glutamine	BP	0.682123	1
GO:1904845	0.0392694	0.999479	1	3	cellular response to L-glutamine	BP	0.682123	1
GO:0043090	0.0394713	0.996284	2	23	amino acid import	BP	0.685087	1
GO:0008015	0.0396715	0.982738	10	367	blood circulation	BP	0.687734	1
GO:0070527	0.0397617	0.993179	3	54	platelet aggregation	BP	0.687734	1
GO:0033023	0.0397808	0.999465	1	3	mast cell homeostasis	BP	0.687734	1
GO:0033024	0.0397808	0.999465	1	3	mast cell apoptotic process	BP	0.687734	1
GO:0033025	0.0397808	0.999465	1	3	regulation of mast cell apoptotic process	BP	0.687734	1
GO:0030282	0.0398474	0.990689	4	89	bone mineralization	BP	0.688343	1
GO:0042581	0.039906	0.988662	5	138	specific granule	CC	0.688811	1
GO:0007259	0.0400082	0.990627	4	94	JAK-STAT cascade	BP	0.689605	1
GO:0032727	0.040015	0.996229	2	21	positive regulation of interferon-alpha production	BP	0.689605	1
GO:0070848	0.0402803	0.979747	14	586	response to growth factor	BP	0.693633	1
GO:0061437	0.0404843	0.996147	2	22	renal system vasculature development	BP	0.69605	1
GO:0061440	0.0404843	0.996147	2	22	kidney vasculature development	BP	0.69605	1
GO:1903034	0.0406498	0.988407	5	129	regulation of response to wounding	BP	0.698347	1
GO:0070101	0.0408646	0.999436	1	3	positive regulation of chemokine-mediated signaling pathway	BP	0.699969	1
GO:0055094	0.0408669	0.996068	2	24	response to lipoprotein particle	BP	0.699969	1
GO:0043304	0.0408741	0.996057	2	25	regulation of mast cell degranulation	BP	0.699969	1
GO:0051894	0.0408757	0.996077	2	23	positive regulation of focal adhesion assembly	BP	0.699969	1
GO:0030450	0.0409359	0.999434	1	3	regulation of complement activation, classical pathway	BP	0.699969	1
GO:0045959	0.0409359	0.999434	1	3	negative regulation of complement activation, classical pathway	BP	0.699969	1
GO:0008449	0.041046	0.999431	1	3	N-acetylglucosamine-6-sulfatase activity	MF	0.700895	1
GO:1904395	0.041067	0.99943	1	3	positive regulation of skeletal muscle acetylcholine-gated channel clustering	BP	0.700895	1
GO:0061756	0.0411134	0.996054	2	22	leukocyte adhesion to vascular endothelial cell	BP	0.700895	1
GO:0005017	0.0411181	0.999429	1	3	platelet-derived growth factor-activated receptor activity	MF	0.700895	1
GO:0008065	0.0411553	0.999428	1	3	establishment of blood-nerve barrier	BP	0.70093	1
GO:0048679	0.0411841	0.996044	2	22	regulation of axon regeneration	BP	0.70093	1
GO:0001764	0.0413094	0.98817	5	128	neuron migration	BP	0.702319	1
GO:0065008	0.0413299	0.971034	56	3220	regulation of biological quality	BP	0.702319	1
GO:0030185	0.0414174	0.99942	1	3	nitric oxide transport	BP	0.703261	1
GO:0002309	0.0415779	0.999416	1	3	T cell proliferation involved in immune response	BP	0.704926	1
GO:0005589	0.041612	0.999415	1	3	collagen type VI trimer	CC	0.704926	1
GO:0098647	0.041612	0.999415	1	3	collagen beaded filament	CC	0.704926	1
GO:1904475	0.0420052	0.999403	1	3	regulation of Ras GTPase binding	BP	0.710411	1
GO:2001106	0.0420052	0.999403	1	3	regulation of Rho guanyl-nucleotide exchange factor activity	BP	0.710411	1
GO:0002220	0.0420331	0.992626	3	55	innate immune response activating cell surface receptor signaling pathway	BP	0.710411	1
GO:0010897	0.0421188	0.9994	1	3	negative regulation of triglyceride catabolic process	BP	0.711311	1
GO:0031727	0.0421872	0.999398	1	3	CCR2 chemokine receptor binding	MF	0.711918	1
GO:1904894	0.0422844	0.992561	3	56	positive regulation of STAT cascade	BP	0.713008	1
GO:0097450	0.0425131	0.999313	1	4	astrocyte end-foot	CC	0.716313	1
GO:0007596	0.0426504	0.983212	8	283	blood coagulation	BP	0.718074	1
GO:0010812	0.0427705	0.992446	3	55	negative regulation of cell-substrate adhesion	BP	0.718842	1
GO:1904995	0.0427812	0.999381	1	3	negative regulation of leukocyte adhesion to vascular endothelial cell	BP	0.718842	1
GO:0045600	0.0427945	0.992449	3	53	positive regulation of fat cell differentiation	BP	0.718842	1
GO:0014054	0.0428696	0.999378	1	3	positive regulation of gamma-aminobutyric acid secretion	BP	0.719552	1
GO:0001501	0.0433108	0.98003	11	428	skeletal system development	BP	0.726097	1
GO:0032765	0.0433258	0.999365	1	3	positive regulation of mast cell cytokine production	BP	0.726097	1
GO:1903971	0.0435405	0.999359	1	3	positive regulation of response to macrophage colony-stimulating factor	BP	0.726613	1
GO:1903974	0.0435405	0.999359	1	3	positive regulation of cellular response to macrophage colony-stimulating factor stimulus	BP	0.726613	1
GO:0039656	0.0435582	0.999358	1	3	modulation by virus of host gene expression	BP	0.726613	1
GO:1902214	0.04357	0.999358	1	3	regulation of interleukin-4-mediated signaling pathway	BP	0.726613	1
GO:0002351	0.0435888	0.999357	1	3	serotonin production involved in inflammatory response	BP	0.726613	1
GO:0002442	0.0435888	0.999357	1	3	serotonin secretion involved in inflammatory response	BP	0.726613	1
GO:0002554	0.0435888	0.999357	1	3	serotonin secretion by platelet	BP	0.726613	1
GO:2000721	0.0436688	0.999355	1	3	positive regulation of transcription from RNA polymerase II promoter involved in smooth muscle cell differentiation	BP	0.727393	1
GO:0015722	0.0440362	0.999344	1	3	canalicular bile acid transport	BP	0.732956	1
GO:0032224	0.0441011	0.999342	1	3	positive regulation of synaptic transmission, cholinergic	BP	0.733478	1
GO:0050817	0.0441948	0.982481	8	285	coagulation	BP	0.73383	1
GO:0048677	0.0442228	0.999338	1	3	axon extension involved in regeneration	BP	0.73383	1
GO:0048682	0.0442228	0.999338	1	3	sprouting of injured axon	BP	0.73383	1
GO:0010669	0.0442679	0.995551	2	24	epithelial structure maintenance	BP	0.734022	1
GO:0090074	0.0443062	0.999336	1	3	negative regulation of protein homodimerization activity	BP	0.734102	1
GO:0015254	0.0443459	0.999334	1	3	glycerol channel activity	MF	0.734107	1
GO:0097696	0.0443735	0.989252	4	97	STAT cascade	BP	0.734107	1
GO:0060171	0.0444673	0.999331	1	3	stereocilium membrane	CC	0.734955	1
GO:0050805	0.0445157	0.992023	3	53	negative regulation of synaptic transmission	BP	0.734955	1
GO:0033006	0.0445255	0.995489	2	26	regulation of mast cell activation involved in immune response	BP	0.734955	1
GO:0035767	0.0446947	0.995473	2	25	endothelial cell chemotaxis	BP	0.735544	1
GO:0010831	0.0447173	0.995493	2	23	positive regulation of myotube differentiation	BP	0.735544	1
GO:2000821	0.0447367	0.999322	1	3	regulation of grooming behavior	BP	0.735544	1
GO:0051954	0.0447445	0.995476	2	24	positive regulation of amine transport	BP	0.735544	1
GO:0042462	0.0447455	0.995476	2	24	eye photoreceptor cell development	BP	0.735544	1
GO:0097454	0.0447626	0.999322	1	3	Schwann cell microvillus	CC	0.735544	1
GO:0010770	0.0448204	0.986867	5	135	positive regulation of cell morphogenesis involved in differentiation	BP	0.735942	1
GO:0010977	0.0448922	0.986837	5	137	negative regulation of neuron projection development	BP	0.736568	1
GO:1990410	0.0449826	0.99923	1	4	adrenomedullin receptor signaling pathway	BP	0.7375	1
GO:0010469	0.0454518	0.980746	9	333	regulation of signaling receptor activity	BP	0.74427	1
GO:0015844	0.0454635	0.991775	3	55	monoamine transport	BP	0.74427	1
GO:0004383	0.04567	0.999294	1	3	guanylate cyclase activity	MF	0.745167	1
GO:0006182	0.04567	0.999294	1	3	cGMP biosynthetic process	BP	0.745167	1
GO:0051385	0.0456955	0.995327	2	24	response to mineralocorticoid	BP	0.745167	1
GO:0032571	0.0456963	0.999293	1	3	response to vitamin K	BP	0.745167	1
GO:0060343	0.0457066	0.995338	2	23	trabecula formation	BP	0.745167	1
GO:0090289	0.0457224	0.999292	1	3	regulation of osteoclast proliferation	BP	0.745167	1
GO:1904880	0.0457813	0.99929	1	3	response to hydrogen sulfide	BP	0.745371	1
GO:0090022	0.045803	0.995298	2	25	regulation of neutrophil chemotaxis	BP	0.745371	1
GO:0005775	0.0459612	0.986423	5	146	vacuolar lumen	CC	0.747389	1
GO:0071723	0.0461882	0.999188	1	4	lipopeptide binding	MF	0.749739	1
GO:0042698	0.046259	0.991584	3	53	ovulation cycle	BP	0.749739	1
GO:0001910	0.0462601	0.991563	3	57	regulation of leukocyte mediated cytotoxicity	BP	0.749739	1
GO:0032418	0.0462739	0.991546	3	60	lysosome localization	BP	0.749739	1
GO:0035025	0.0462975	0.995244	2	23	positive regulation of Rho protein signal transduction	BP	0.749739	1
GO:0048403	0.046311	0.999273	1	3	brain-derived neurotrophic factor binding	MF	0.749739	1
GO:0007599	0.0464709	0.981393	8	288	hemostasis	BP	0.751772	1
GO:0060384	0.0466154	0.995208	2	22	innervation	BP	0.752761	1
GO:0031401	0.0466842	0.972761	21	1006	positive regulation of protein modification process	BP	0.752761	1
GO:0048029	0.0466868	0.991437	3	61	monosaccharide binding	MF	0.752761	1
GO:0009744	0.0467039	0.99917	1	4	response to sucrose	BP	0.752761	1
GO:0034285	0.0467039	0.99917	1	4	response to disaccharide	BP	0.752761	1
GO:0014013	0.0468959	0.988442	4	96	regulation of gliogenesis	BP	0.7553	1
GO:0007266	0.0470595	0.984091	6	183	Rho protein signal transduction	BP	0.757378	1
GO:0002740	0.0471306	0.999247	1	3	negative regulation of cytokine secretion involved in immune response	BP	0.757966	1
GO:2000416	0.0472395	0.99915	1	4	regulation of eosinophil migration	BP	0.759159	1
GO:0005126	0.0473207	0.983977	6	187	cytokine receptor binding	MF	0.759906	1
GO:1903238	0.0474191	0.999238	1	3	positive regulation of leukocyte tethering or rolling	BP	0.760928	1
GO:0043200	0.0475546	0.98822	4	99	response to amino acid	BP	0.761504	1
GO:0043550	0.0475774	0.991236	3	55	regulation of lipid kinase activity	BP	0.761504	1
GO:0097643	0.0476173	0.999136	1	4	amylin receptor activity	MF	0.761504	1
GO:1903440	0.0476173	0.999136	1	4	amylin receptor complex	CC	0.761504	1
GO:0009887	0.0476344	0.973357	18	810	animal organ morphogenesis	BP	0.761504	1
GO:0032673	0.0476635	0.995011	2	24	regulation of interleukin-4 production	BP	0.761504	1
GO:0004912	0.0477598	0.999227	1	3	interleukin-3 receptor activity	MF	0.762487	1
GO:0031954	0.0478259	0.994972	2	25	positive regulation of protein autophosphorylation	BP	0.762985	1
GO:0001664	0.0479589	0.983706	6	189	G protein-coupled receptor binding	MF	0.76455	1
GO:0009268	0.0480642	0.994922	2	26	response to pH	BP	0.765383	1
GO:0060292	0.048119	0.994937	2	24	long-term synaptic depression	BP	0.765383	1
GO:0051171	0.0481469	0.964601	82	4982	regulation of nitrogen compound metabolic process	BP	0.765383	1
GO:0022011	0.0481859	0.994926	2	24	myelination in peripheral nervous system	BP	0.765383	1
GO:0032292	0.0481859	0.994926	2	24	peripheral nervous system axon ensheathment	BP	0.765383	1
GO:0046854	0.0483123	0.98798	4	96	phosphatidylinositol phosphorylation	BP	0.766836	1
GO:0045914	0.0485692	0.999101	1	4	negative regulation of catecholamine metabolic process	BP	0.769797	1
GO:0045963	0.0485692	0.999101	1	4	negative regulation of dopamine metabolic process	BP	0.769797	1
GO:0002586	0.0486354	0.999099	1	4	regulation of antigen processing and presentation of peptide antigen via MHC class II	BP	0.769813	1
GO:0048678	0.0486405	0.990942	3	59	response to axon injury	BP	0.769813	1
GO:0033269	0.0489046	0.999089	1	4	internode region of axon	CC	0.773168	1
GO:0035594	0.0489297	0.999088	1	4	ganglioside binding	MF	0.773168	1
GO:0071402	0.0489583	0.994775	2	26	cellular response to lipoprotein particle stimulus	BP	0.773168	1
GO:0021536	0.0494437	0.990753	3	55	diencephalon development	BP	0.779746	1
GO:0010750	0.0494461	0.999171	1	3	positive regulation of nitric oxide mediated signal transduction	BP	0.779746	1
GO:0060548	0.0496443	0.972086	18	850	negative regulation of cell death	BP	0.782001	1
GO:0060221	0.0496738	0.999163	1	3	retinal rod cell differentiation	BP	0.782001	1
GO:0014910	0.0496962	0.990671	3	58	regulation of smooth muscle cell migration	BP	0.782001	1
GO:0050731	0.0497548	0.984989	5	142	positive regulation of peptidyl-tyrosine phosphorylation	BP	0.782361	1
GO:0030851	0.0498301	0.99463	2	26	granulocyte differentiation	BP	0.782517	1
GO:0071953	0.0498362	0.999053	1	4	elastic fiber	CC	0.782517	1
GO:0038124	0.0499854	0.999047	1	4	toll-like receptor TLR6:TLR2 signaling pathway	BP	0.782927	1
GO:0071724	0.0499854	0.999047	1	4	response to diacyl bacterial lipopeptide	BP	0.782927	1
GO:0071726	0.0499854	0.999047	1	4	cellular response to diacyl bacterial lipopeptide	BP	0.782927	1
GO:0006801	0.0500319	0.990578	3	59	superoxide metabolic process	BP	0.782927	1
GO:2001201	0.0500651	0.999149	1	3	regulation of transforming growth factor-beta secretion	BP	0.782927	1
GO:0032689	0.0500767	0.994615	2	24	negative regulation of interferon-gamma production	BP	0.782927	1
GO:0015855	0.0501299	0.999147	1	3	pyrimidine nucleobase transport	BP	0.7832	1
GO:0042536	0.0502203	0.999038	1	4	negative regulation of tumor necrosis factor biosynthetic process	BP	0.783494	1
GO:0072103	0.0502561	0.999037	1	4	glomerulus vasculature morphogenesis	BP	0.783494	1
GO:0072104	0.0502561	0.999037	1	4	glomerular capillary formation	BP	0.783494	1
GO:0070851	0.0503851	0.987281	4	101	growth factor receptor binding	MF	0.784948	1
GO:1904037	0.0504772	0.994509	2	27	positive regulation of epithelial cell apoptotic process	BP	0.785207	1
GO:0071295	0.0504905	0.994532	2	25	cellular response to vitamin	BP	0.785207	1
GO:0032355	0.0505492	0.987229	4	100	response to estradiol	BP	0.785207	1
GO:0070426	0.0506977	0.999127	1	3	positive regulation of nucleotide-binding oligomerization domain containing signaling pathway	BP	0.785207	1
GO:0070434	0.0506977	0.999127	1	3	positive regulation of nucleotide-binding oligomerization domain containing 2 signaling pathway	BP	0.785207	1
GO:0032907	0.0507146	0.999019	1	4	transforming growth factor beta3 production	BP	0.785207	1
GO:0032910	0.0507146	0.999019	1	4	regulation of transforming growth factor beta3 production	BP	0.785207	1
GO:0042567	0.0507167	0.999019	1	4	insulin-like growth factor ternary complex	CC	0.785207	1
GO:0072092	0.0507244	0.999127	1	3	ureteric bud invasion	BP	0.785207	1
GO:0003257	0.0512313	0.999109	1	3	positive regulation of transcription from RNA polymerase II promoter involved in myocardial precursor cell differentiation	BP	0.791762	1
GO:1901228	0.0512313	0.999109	1	3	positive regulation of transcription from RNA polymerase II promoter involved in heart development	BP	0.791762	1
GO:0072144	0.0512563	0.998998	1	4	glomerular mesangial cell development	BP	0.791762	1
GO:0050904	0.051425	0.998991	1	4	diapedesis	BP	0.793808	1
GO:1902564	0.0514832	0.998989	1	4	negative regulation of neutrophil activation	BP	0.794146	1
GO:0032733	0.0515596	0.994326	2	27	positive regulation of interleukin-10 production	BP	0.794765	1
GO:0014706	0.0519837	0.978716	8	289	striated muscle tissue development	BP	0.800737	1
GO:0016209	0.0520201	0.990018	3	66	antioxidant activity	MF	0.800737	1
GO:0051701	0.0521833	0.981902	6	193	interaction with host	BP	0.802685	1
GO:0034756	0.0522378	0.998959	1	4	regulation of iron ion transport	BP	0.802959	1
GO:1903670	0.0523836	0.989948	3	60	regulation of sprouting angiogenesis	BP	0.803805	1
GO:0005314	0.0524029	0.998952	1	4	high-affinity glutamate transmembrane transporter activity	MF	0.803805	1
GO:0015501	0.0524029	0.998952	1	4	glutamate:sodium symporter activity	MF	0.803805	1
GO:0003241	0.052526	0.998947	1	4	growth involved in heart morphogenesis	BP	0.804794	1
GO:0097367	0.0525581	0.964972	36	1954	carbohydrate derivative binding	MF	0.804794	1
GO:0051138	0.052599	0.998944	1	4	positive regulation of NK T cell differentiation	BP	0.804794	1
GO:0070777	0.0526511	0.998942	1	4	D-aspartate transport	BP	0.804794	1
GO:0070779	0.0526511	0.998942	1	4	D-aspartate import across plasma membrane	BP	0.804794	1
GO:2000352	0.052985	0.994093	2	26	negative regulation of endothelial cell apoptotic process	BP	0.809271	1
GO:0005198	0.0530179	0.972282	14	643	structural molecule activity	MF	0.809271	1
GO:0048248	0.0530706	0.998925	1	4	CXCR3 chemokine receptor binding	MF	0.809512	1
GO:1905664	0.0531164	0.998923	1	4	regulation of calcium ion import across plasma membrane	BP	0.809646	1
GO:0090207	0.0533223	0.994022	2	27	regulation of triglyceride metabolic process	BP	0.812219	1
GO:1900086	0.0537318	0.998898	1	4	positive regulation of peptidyl-tyrosine autophosphorylation	BP	0.817889	1
GO:0032642	0.0537822	0.989565	3	61	regulation of chemokine production	BP	0.818087	1
GO:0046983	0.0538278	0.967692	22	1112	protein dimerization activity	MF	0.818116	1
GO:0006809	0.0538588	0.98955	3	60	nitric oxide biosynthetic process	BP	0.818116	1
GO:1904044	0.0542625	0.998875	1	4	response to aldosterone	BP	0.823469	1
GO:2000406	0.0542864	0.993853	2	27	positive regulation of T cell migration	BP	0.823469	1
GO:0005942	0.0545151	0.993841	2	25	phosphatidylinositol 3-kinase complex	CC	0.825865	1
GO:0016015	0.0545198	0.998865	1	4	morphogen activity	MF	0.825865	1
GO:0010039	0.0546998	0.993757	2	29	response to iron ion	BP	0.827243	1
GO:0060353	0.054724	0.998856	1	4	regulation of cell adhesion molecule production	BP	0.827243	1
GO:0060355	0.054724	0.998856	1	4	positive regulation of cell adhesion molecule production	BP	0.827243	1
GO:0019932	0.0547802	0.975979	9	335	second-messenger-mediated signaling	BP	0.827521	1
GO:1903969	0.0548623	0.99885	1	4	regulation of response to macrophage colony-stimulating factor	BP	0.82762	1
GO:1903972	0.0548623	0.99885	1	4	regulation of cellular response to macrophage colony-stimulating factor stimulus	BP	0.82762	1
GO:0032647	0.055006	0.993754	2	25	regulation of interferon-alpha production	BP	0.82865	1
GO:0019222	0.0550063	0.958982	91	5658	regulation of metabolic process	BP	0.82865	1
GO:0060251	0.0551528	0.993688	2	28	regulation of glial cell proliferation	BP	0.830286	1
GO:0035962	0.0553519	0.998829	1	4	response to interleukin-13	BP	0.832139	1
GO:0035963	0.0553519	0.998829	1	4	cellular response to interleukin-13	BP	0.832139	1
GO:0050688	0.0557738	0.98901	3	63	regulation of defense response to virus	BP	0.837908	1
GO:0042554	0.0558404	0.993578	2	27	superoxide anion generation	BP	0.838333	1
GO:0018146	0.0559568	0.993571	2	26	keratan sulfate biosynthetic process	BP	0.839505	1
GO:0051046	0.0560934	0.970444	14	617	regulation of secretion	BP	0.840978	1
GO:0002062	0.0562039	0.98531	4	99	chondrocyte differentiation	BP	0.842059	1
GO:1902622	0.0565828	0.993432	2	28	regulation of neutrophil migration	BP	0.847156	1
GO:0014044	0.0566296	0.993436	2	27	Schwann cell development	BP	0.847277	1
GO:0021772	0.0567034	0.993452	2	25	olfactory bulb development	BP	0.847362	1
GO:1903510	0.0567126	0.985131	4	100	mucopolysaccharide metabolic process	BP	0.847362	1
GO:0051345	0.0568822	0.96926	15	680	positive regulation of hydrolase activity	BP	0.848838	1
GO:0071363	0.0568889	0.970742	13	562	cellular response to growth factor stimulus	BP	0.848838	1
GO:0038146	0.0570145	0.998757	1	4	chemokine (C-X-C motif) ligand 12 signaling pathway	BP	0.850132	1
GO:0031341	0.0570726	0.988655	3	62	regulation of cell killing	BP	0.850421	1
GO:0050768	0.0572039	0.977768	7	241	negative regulation of neurogenesis	BP	0.851798	1
GO:0071230	0.0572459	0.988602	3	63	cellular response to amino acid stimulus	BP	0.851844	1
GO:1904393	0.0573577	0.998742	1	4	regulation of skeletal muscle acetylcholine-gated channel clustering	BP	0.852928	1
GO:0099622	0.0574684	0.993285	2	27	cardiac muscle cell membrane repolarization	BP	0.853012	1
GO:0051932	0.057479	0.99327	2	28	synaptic transmission, GABAergic	BP	0.853012	1
GO:0014047	0.0574802	0.993283	2	27	glutamate secretion	BP	0.853012	1
GO:0061061	0.057681	0.971146	12	506	muscle structure development	BP	0.855412	1
GO:0043552	0.0577857	0.993227	2	27	positive regulation of phosphatidylinositol 3-kinase activity	BP	0.856385	1
GO:0031670	0.0578433	0.988446	3	61	cellular response to nutrient	BP	0.85639	1
GO:0050869	0.0578943	0.993207	2	27	negative regulation of B cell activation	BP	0.85639	1
GO:1903439	0.0579436	0.998631	1	5	calcitonin family receptor complex	CC	0.85639	1
GO:0009888	0.0580356	0.962579	29	1502	tissue development	BP	0.85639	1
GO:0070427	0.058044	0.998711	1	4	nucleotide-binding oligomerization domain containing 1 signaling pathway	BP	0.85639	1
GO:0003338	0.058063	0.993191	2	26	metanephros morphogenesis	BP	0.85639	1
GO:1905521	0.0580801	0.993147	2	29	regulation of macrophage migration	BP	0.85639	1
GO:0032481	0.0580988	0.988363	3	63	positive regulation of type I interferon production	BP	0.85639	1
GO:0032607	0.0581786	0.99317	2	26	interferon-alpha production	BP	0.85699	1
GO:1902566	0.0582907	0.9987	1	4	regulation of eosinophil activation	BP	0.858064	1
GO:0002580	0.0583404	0.998612	1	5	regulation of antigen processing and presentation of peptide or polysaccharide antigen via MHC class II	BP	0.858219	1
GO:0098883	0.0584514	0.998607	1	5	synapse pruning	BP	0.859275	1
GO:0070509	0.058556	0.988245	3	61	calcium ion import	BP	0.860235	1
GO:2000389	0.0586795	0.998682	1	4	regulation of neutrophil extravasation	BP	0.860895	1
GO:2000391	0.0586795	0.998682	1	4	positive regulation of neutrophil extravasation	BP	0.860895	1
GO:1902202	0.0589744	0.998669	1	4	regulation of hepatocyte growth factor receptor signaling pathway	BP	0.863942	1
GO:0098966	0.0590527	0.998665	1	4	perisynaptic extracellular matrix	CC	0.863942	1
GO:0099535	0.0590527	0.998665	1	4	synapse-associated extracellular matrix	CC	0.863942	1
GO:0099544	0.0590527	0.998665	1	4	perisynaptic space	CC	0.863942	1
GO:0045636	0.0591481	0.998661	1	4	positive regulation of melanocyte differentiation	BP	0.863942	1
GO:0010572	0.0591642	0.99866	1	4	positive regulation of platelet activation	BP	0.863942	1
GO:0060040	0.0591897	0.998659	1	4	retinal bipolar neuron differentiation	BP	0.863942	1
GO:0030492	0.0592027	0.99857	1	5	hemoglobin binding	MF	0.863942	1
GO:1903223	0.059453	0.998647	1	4	positive regulation of oxidative stress-induced neuron death	BP	0.867016	1
GO:0034374	0.0595323	0.998643	1	4	low-density lipoprotein particle remodeling	BP	0.867596	1
GO:0003015	0.0595796	0.97866	6	192	heart process	BP	0.867707	1
GO:0003847	0.0596439	0.998549	1	5	1-alkyl-2-acetylglycerophosphocholine esterase activity	MF	0.868066	1
GO:0001937	0.0597294	0.99283	2	30	negative regulation of endothelial cell proliferation	BP	0.868734	1
GO:0033093	0.0598354	0.998539	1	5	Weibel-Palade body	CC	0.869216	1
GO:0050877	0.059842	0.96676	16	724	nervous system process	BP	0.869216	1
GO:0045919	0.0598997	0.998626	1	4	positive regulation of cytolysis	BP	0.869478	1
GO:0042116	0.0601549	0.987776	3	64	macrophage activation	BP	0.872604	1
GO:0002705	0.0603345	0.983845	4	105	positive regulation of leukocyte mediated immunity	BP	0.874631	1
GO:1903911	0.0605466	0.998504	1	5	positive regulation of receptor clustering	BP	0.877125	1
GO:1900454	0.0608787	0.99858	1	4	positive regulation of long-term synaptic depression	BP	0.881353	1
GO:1990430	0.0611408	0.998568	1	4	extracellular matrix protein binding	MF	0.884563	1
GO:0021988	0.0612109	0.992608	2	26	olfactory lobe development	BP	0.884992	1
GO:0097647	0.0613093	0.998466	1	5	amylin receptor signaling pathway	BP	0.885093	1
GO:0002714	0.0613687	0.992534	2	29	positive regulation of B cell mediated immunity	BP	0.885093	1
GO:0002891	0.0613687	0.992534	2	29	positive regulation of immunoglobulin mediated immune response	BP	0.885093	1
GO:0046209	0.0613795	0.987426	3	64	nitric oxide metabolic process	BP	0.885093	1
GO:0014014	0.0617515	0.992475	2	28	negative regulation of gliogenesis	BP	0.888862	1
GO:0045077	0.0617549	0.998539	1	4	negative regulation of interferon-gamma biosynthetic process	BP	0.888862	1
GO:0072093	0.0617626	0.998538	1	4	metanephric renal vesicle formation	BP	0.888862	1
GO:1903903	0.0619162	0.998531	1	4	regulation of establishment of T cell polarity	BP	0.890487	1
GO:0033603	0.0620961	0.998522	1	4	positive regulation of dopamine secretion	BP	0.892488	1
GO:0019763	0.0621805	0.998421	1	5	immunoglobulin receptor activity	MF	0.893117	1
GO:0008344	0.062225	0.987177	3	65	adult locomotory behavior	BP	0.893169	1
GO:0061082	0.0622881	0.992373	2	28	myeloid leukocyte cytokine production	BP	0.893489	1
GO:1904398	0.0623989	0.99841	1	5	positive regulation of neuromuscular junction development	BP	0.894493	1
GO:0071353	0.0626535	0.99229	2	29	cellular response to interleukin-4	BP	0.897555	1
GO:0016942	0.0628185	0.998388	1	5	insulin-like growth factor binding protein complex	CC	0.898743	1
GO:0036454	0.0628185	0.998388	1	5	growth factor complex	CC	0.898743	1
GO:1901628	0.0630101	0.998378	1	5	positive regulation of postsynaptic membrane organization	BP	0.900504	1
GO:0002707	0.0630237	0.992219	2	29	negative regulation of lymphocyte mediated immunity	BP	0.900504	1
GO:0032479	0.0633622	0.982758	4	106	regulation of type I interferon production	BP	0.904749	1
GO:1903530	0.0634422	0.966826	13	573	regulation of secretion by cell	BP	0.905302	1
GO:0015837	0.0635932	0.98679	3	63	amine transport	BP	0.906694	1
GO:0010811	0.0636307	0.982658	4	107	positive regulation of cell-substrate adhesion	BP	0.906694	1
GO:1903393	0.063664	0.992095	2	29	positive regulation of adherens junction organization	BP	0.906694	1
GO:0038145	0.0637222	0.998341	1	5	macrophage colony-stimulating factor signaling pathway	BP	0.906933	1
GO:0006710	0.0638056	0.998336	1	5	androgen catabolic process	BP	0.907531	1
GO:0048523	0.0638704	0.95303	66	3980	negative regulation of cellular process	BP	0.907863	1
GO:2001188	0.063947	0.998329	1	5	regulation of T cell activation via T cell receptor contact with antigen bound to MHC molecule on antigen presenting cell	BP	0.908363	1
GO:0060249	0.0640295	0.971061	9	371	anatomical structure homeostasis	BP	0.90842	1
GO:0007188	0.0641003	0.97925	5	146	adenylate cyclase-modulating G protein-coupled receptor signaling pathway	BP	0.90842	1
GO:0019935	0.0641025	0.979243	5	149	cyclic-nucleotide-mediated signaling	BP	0.90842	1
GO:1990523	0.0641169	0.998423	1	4	bone regeneration	BP	0.90842	1
GO:0097458	0.0644283	0.958649	27	1399	neuron part	CC	0.912242	1
GO:1901224	0.0645917	0.986498	3	63	positive regulation of NIK/NF-kappaB signaling	BP	0.913758	1
GO:0050878	0.0646741	0.969342	10	411	regulation of body fluid levels	BP	0.913758	1
GO:0060054	0.0647917	0.998389	1	4	positive regulation of epithelial cell proliferation involved in wound healing	BP	0.913758	1
GO:0030326	0.0648023	0.982224	4	110	embryonic limb morphogenesis	BP	0.913758	1
GO:0035113	0.0648023	0.982224	4	110	embryonic appendage morphogenesis	BP	0.913758	1
GO:0030030	0.0648094	0.958716	26	1348	cell projection organization	BP	0.913758	1
GO:0090191	0.0648552	0.998386	1	4	negative regulation of branching involved in ureteric bud morphogenesis	BP	0.913758	1
GO:0032606	0.0648691	0.982209	4	107	type I interferon production	BP	0.913758	1
GO:0032755	0.064926	0.986388	3	65	positive regulation of interleukin-6 production	BP	0.913971	1
GO:0071224	0.0649861	0.998273	1	5	cellular response to peptidoglycan	BP	0.91423	1
GO:0038033	0.0650951	0.998267	1	5	positive regulation of endothelial cell chemotaxis by VEGF-activated vascular endothelial growth factor receptor signaling pathway	BP	0.915092	1
GO:0033239	0.0651966	0.998262	1	5	negative regulation of cellular amine metabolic process	BP	0.915092	1
GO:0001508	0.0652104	0.982111	4	99	action potential	BP	0.915092	1
GO:2001205	0.0652145	0.998368	1	4	negative regulation of osteoclast development	BP	0.915092	1
GO:0009448	0.0653576	0.998253	1	5	gamma-aminobutyric acid metabolic process	BP	0.916513	1
GO:0060676	0.0655576	0.99835	1	4	ureteric bud formation	BP	0.918372	1
GO:0051279	0.0655741	0.986197	3	65	regulation of release of sequestered calcium ion into cytosol	BP	0.918372	1
GO:1905477	0.0656254	0.981915	4	113	positive regulation of protein localization to membrane	BP	0.918504	1
GO:0032633	0.0657029	0.991697	2	29	interleukin-4 production	BP	0.919002	1
GO:0030885	0.0657804	0.99823	1	5	regulation of myeloid dendritic cell activation	BP	0.919498	1
GO:0032602	0.0658298	0.98611	3	67	chemokine production	BP	0.919602	1
GO:0071346	0.0660411	0.978425	5	154	cellular response to interferon-gamma	BP	0.921933	1
GO:0070670	0.0660809	0.991608	2	30	response to interleukin-4	BP	0.921933	1
GO:0030424	0.0661523	0.966176	12	515	axon	CC	0.922343	1
GO:0043305	0.0662025	0.998207	1	5	negative regulation of mast cell degranulation	BP	0.922455	1
GO:0030297	0.0663355	0.9982	1	5	transmembrane receptor protein tyrosine kinase activator activity	MF	0.923721	1
GO:0045348	0.0663974	0.998307	1	4	positive regulation of MHC class II biosynthetic process	BP	0.923729	1
GO:1901861	0.0664205	0.981632	4	110	regulation of muscle tissue development	BP	0.923729	1
GO:0014909	0.0665309	0.985913	3	65	smooth muscle cell migration	BP	0.924678	1
GO:0030029	0.0667547	0.963921	14	639	actin filament-based process	BP	0.9272	1
GO:2001057	0.0669106	0.985788	3	67	reactive nitrogen species metabolic process	BP	0.927806	1
GO:0048566	0.0669148	0.991457	2	29	embryonic digestive tract development	BP	0.927806	1
GO:0060759	0.0669254	0.978063	5	150	regulation of response to cytokine stimulus	BP	0.927806	1
GO:0035749	0.0670821	0.998083	1	6	myelin sheath adaxonal region	CC	0.92939	1
GO:0097411	0.0671705	0.998154	1	5	hypoxia-inducible factor-1alpha signaling pathway	BP	0.929851	1
GO:0031348	0.0672002	0.977939	5	154	negative regulation of defense response	BP	0.929851	1
GO:0035909	0.067377	0.991381	2	28	aorta morphogenesis	BP	0.930515	1
GO:1904026	0.067381	0.998142	1	5	regulation of collagen fibril organization	BP	0.930515	1
GO:0030193	0.067468	0.985627	3	66	regulation of blood coagulation	BP	0.930515	1
GO:1900046	0.067468	0.985627	3	66	regulation of hemostasis	BP	0.930515	1
GO:0032763	0.0674718	0.998137	1	5	regulation of mast cell cytokine production	BP	0.930515	1
GO:0051136	0.0675553	0.998132	1	5	regulation of NK T cell differentiation	BP	0.930515	1
GO:0019960	0.0675671	0.998131	1	5	C-X3-C chemokine binding	MF	0.930515	1
GO:0072008	0.0675881	0.99813	1	5	glomerular mesangial cell differentiation	BP	0.930515	1
GO:0002322	0.0676654	0.998241	1	4	B cell proliferation involved in immune response	BP	0.930875	1
GO:0072143	0.0676992	0.998124	1	5	mesangial cell development	BP	0.930875	1
GO:0033280	0.0678442	0.991257	2	30	response to vitamin D	BP	0.931836	1
GO:0046006	0.0678542	0.991241	2	31	regulation of activated T cell proliferation	BP	0.931836	1
GO:0005534	0.0679971	0.998107	1	5	galactose binding	MF	0.932333	1
GO:0051259	0.0680054	0.966192	11	484	protein complex oligomerization	BP	0.932333	1
GO:0008273	0.0680181	0.998222	1	4	calcium, potassium:sodium antiporter activity	MF	0.932333	1
GO:0071205	0.0681217	0.9981	1	5	protein localization to juxtaparanode region of axon	BP	0.933169	1
GO:1901890	0.0682878	0.991167	2	30	positive regulation of cell junction assembly	BP	0.93486	1
GO:0045084	0.0683967	0.998085	1	5	positive regulation of interleukin-12 biosynthetic process	BP	0.935295	1
GO:0048841	0.068405	0.991159	2	29	regulation of axon extension involved in axon guidance	BP	0.935295	1
GO:0046469	0.0685113	0.998078	1	5	platelet activating factor metabolic process	BP	0.936165	1
GO:0032222	0.0685945	0.998073	1	5	regulation of synaptic transmission, cholinergic	BP	0.936717	1
GO:0140161	0.0686671	0.998069	1	5	monocarboxylate:sodium symporter activity	MF	0.936838	1
GO:0023029	0.0687044	0.998067	1	5	MHC class Ib protein binding	MF	0.936838	1
GO:1900084	0.0687317	0.998065	1	5	regulation of peptidyl-tyrosine autophosphorylation	BP	0.936838	1
GO:2001015	0.0690758	0.998046	1	5	negative regulation of skeletal muscle cell differentiation	BP	0.940614	1
GO:0033135	0.0690946	0.980649	4	108	regulation of peptidyl-serine phosphorylation	BP	0.940614	1
GO:0019956	0.0691726	0.991003	2	29	chemokine binding	MF	0.941091	1
GO:0040008	0.0695199	0.963134	13	578	regulation of growth	BP	0.945229	1
GO:0007520	0.0696484	0.990891	2	30	myoblast fusion	BP	0.946389	1
GO:0001570	0.0697799	0.984935	3	65	vasculogenesis	BP	0.947062	1
GO:0019755	0.0697844	0.998005	1	5	one-carbon compound transport	BP	0.947062	1
GO:0043066	0.0699254	0.960321	16	767	negative regulation of apoptotic process	BP	0.94771	1
GO:0045634	0.0699255	0.997997	1	5	regulation of melanocyte differentiation	BP	0.94771	1
GO:0097642	0.069962	0.997913	1	6	calcitonin family receptor activity	MF	0.94771	1
GO:0035926	0.0700486	0.997989	1	5	chemokine (C-C motif) ligand 2 secretion	BP	0.947978	1
GO:1905098	0.0700683	0.997988	1	5	negative regulation of guanyl-nucleotide exchange factor activity	BP	0.947978	1
GO:0010955	0.0701846	0.990754	2	32	negative regulation of protein processing	BP	0.94838	1
GO:1903318	0.0701846	0.990754	2	32	negative regulation of protein maturation	BP	0.94838	1
GO:0051541	0.0702663	0.997977	1	5	elastin metabolic process	BP	0.948811	1
GO:0090218	0.0703031	0.990757	2	30	positive regulation of lipid kinase activity	BP	0.948811	1
GO:0046834	0.0707703	0.980019	4	109	lipid phosphorylation	BP	0.954528	1
GO:0015893	0.0709846	0.976327	5	157	drug transport	BP	0.956822	1
GO:0008199	0.0710278	0.997848	1	6	ferric iron binding	MF	0.956822	1
GO:0061844	0.0712275	0.990491	2	36	antimicrobial humoral immune response mediated by antimicrobial peptide	BP	0.958836	1
GO:0002857	0.0713086	0.997915	1	5	positive regulation of natural killer cell mediated immune response to tumor cell	BP	0.958836	1
GO:0002860	0.0713086	0.997915	1	5	positive regulation of natural killer cell mediated cytotoxicity directed against tumor cell target	BP	0.958836	1
GO:0097646	0.0714879	0.997819	1	6	calcitonin family receptor signaling pathway	BP	0.960656	1
GO:0000266	0.0715713	0.990454	2	33	mitochondrial fission	BP	0.961084	1
GO:1904707	0.0716075	0.990488	2	30	positive regulation of vascular smooth muscle cell proliferation	BP	0.961084	1
GO:0005326	0.071685	0.990443	2	32	neurotransmitter transporter activity	MF	0.961257	1
GO:0035790	0.0717081	0.997892	1	5	platelet-derived growth factor receptor-alpha signaling pathway	BP	0.961257	1
GO:2000403	0.0718698	0.990405	2	32	positive regulation of lymphocyte migration	BP	0.962594	1
GO:1900271	0.0718957	0.990428	2	30	regulation of long-term synaptic potentiation	BP	0.962594	1
GO:0003158	0.0721047	0.979523	4	107	endothelium development	BP	0.964802	1
GO:0002718	0.0721897	0.984185	3	67	regulation of cytokine production involved in immune response	BP	0.964951	1
GO:0051597	0.0722465	0.997772	1	6	response to methylmercury	BP	0.964951	1
GO:0002175	0.072248	0.997859	1	5	protein localization to paranode region of axon	BP	0.964951	1
GO:0006537	0.0723216	0.997767	1	6	glutamate biosynthetic process	BP	0.965322	1
GO:2000348	0.0723639	0.997765	1	6	regulation of CD40 signaling pathway	BP	0.965322	1
GO:0001875	0.0725343	0.997842	1	5	lipopolysaccharide receptor activity	MF	0.967006	1
GO:0061384	0.0726127	0.990263	2	31	heart trabecula morphogenesis	BP	0.967462	1
GO:0042461	0.0728174	0.990221	2	31	photoreceptor cell development	BP	0.969096	1
GO:1903997	0.0729012	0.99782	1	5	positive regulation of non-membrane spanning protein tyrosine kinase activity	BP	0.969096	1
GO:0050691	0.0729827	0.990186	2	31	regulation of defense response to virus by host	BP	0.969096	1
GO:0002692	0.0731031	0.997718	1	6	negative regulation of cellular extravasation	BP	0.969096	1
GO:0050861	0.0731238	0.997717	1	6	positive regulation of B cell receptor signaling pathway	BP	0.969096	1
GO:0060041	0.0731675	0.979107	4	111	retina development in camera-type eye	BP	0.969096	1
GO:0008277	0.0732238	0.979082	4	112	regulation of G protein-coupled receptor signaling pathway	BP	0.969096	1
GO:0010468	0.0732376	0.945788	64	3859	regulation of gene expression	BP	0.969096	1
GO:0005345	0.0732424	0.997799	1	5	purine nucleobase transmembrane transporter activity	MF	0.969096	1
GO:0031547	0.0732434	0.997799	1	5	brain-derived neurotrophic factor receptor signaling pathway	BP	0.969096	1
GO:0038037	0.0733324	0.997704	1	6	G protein-coupled receptor dimeric complex	CC	0.969096	1
GO:0002823	0.0733355	0.990112	2	31	negative regulation of adaptive immune response based on somatic recombination of immune receptors built from immunoglobulin superfamily domains	BP	0.969096	1
GO:0031641	0.0734684	0.990055	2	33	regulation of myelination	BP	0.969096	1
GO:1903426	0.0735383	0.983749	3	70	regulation of reactive oxygen species biosynthetic process	BP	0.969096	1
GO:0042339	0.0735737	0.990061	2	31	keratan sulfate metabolic process	BP	0.969096	1
GO:0070339	0.0736023	0.997686	1	6	response to bacterial lipopeptide	BP	0.969096	1
GO:0071220	0.0736023	0.997686	1	6	cellular response to bacterial lipoprotein	BP	0.969096	1
GO:0071221	0.0736023	0.997686	1	6	cellular response to bacterial lipopeptide	BP	0.969096	1
GO:0015168	0.0736201	0.997776	1	5	glycerol transmembrane transporter activity	MF	0.969096	1
GO:0015793	0.0736201	0.997776	1	5	glycerol transport	BP	0.969096	1
GO:0098574	0.0736879	0.997681	1	6	cytoplasmic side of lysosomal membrane	CC	0.969405	1
GO:0060729	0.0738106	0.997764	1	5	intestinal epithelial structure maintenance	BP	0.970437	1
GO:0046578	0.0740834	0.971972	6	203	regulation of Ras protein signal transduction	BP	0.972421	1
GO:0097106	0.0740932	0.989967	2	30	postsynaptic density organization	BP	0.972421	1
GO:0031594	0.0741152	0.983581	3	68	neuromuscular junction	CC	0.972421	1
GO:0014052	0.0741391	0.997744	1	5	regulation of gamma-aminobutyric acid secretion	BP	0.972421	1
GO:0050818	0.0743857	0.983491	3	69	regulation of coagulation	BP	0.974526	1
GO:0048675	0.0743885	0.978648	4	109	axon extension	BP	0.974526	1
GO:0098751	0.0744453	0.989862	2	32	bone cell development	BP	0.974686	1
GO:0002583	0.07473	0.997614	1	6	regulation of antigen processing and presentation of peptide antigen	BP	0.977829	1
GO:0090027	0.0749778	0.997692	1	5	negative regulation of monocyte chemotaxis	BP	0.98003	1
GO:0060592	0.0749877	0.997691	1	5	mammary gland formation	BP	0.98003	1
GO:0004930	0.0751113	0.966845	8	288	G protein-coupled receptor activity	MF	0.980409	1
GO:0001504	0.0751661	0.989708	2	32	neurotransmitter uptake	BP	0.980409	1
GO:0047499	0.0751766	0.997585	1	6	calcium-independent phospholipase A2 activity	MF	0.980409	1
GO:2000405	0.0751957	0.997678	1	5	negative regulation of T cell migration	BP	0.980409	1
GO:0007517	0.0754917	0.966618	8	311	muscle organ development	BP	0.983682	1
GO:0055118	0.0761781	0.997519	1	6	negative regulation of cardiac muscle contraction	BP	0.992036	1
GO:0002831	0.0762669	0.977906	4	115	regulation of response to biotic stimulus	BP	0.992603	1
GO:0030574	0.0763978	0.989429	2	33	collagen catabolic process	BP	0.99324	1
GO:0005796	0.0764065	0.982848	3	70	Golgi lumen	CC	0.99324	1
GO:0097553	0.076633	0.977781	4	110	calcium ion transmembrane import into cytosol	BP	0.994854	1
GO:0038044	0.0766594	0.997585	1	5	transforming growth factor-beta secretion	BP	0.994854	1
GO:0110111	0.076667	0.989417	2	30	negative regulation of animal organ morphogenesis	BP	0.994854	1
GO:1901214	0.0768689	0.968054	7	259	regulation of neuron death	BP	0.996884	1
GO:0010896	0.0769146	0.99747	1	6	regulation of triglyceride catabolic process	BP	0.996886	1
GO:2001179	0.0770043	0.997464	1	6	regulation of interleukin-10 secretion	BP	0.997458	1
GO:0035546	0.0772098	0.99755	1	5	interferon-beta secretion	BP	0.998815	1
GO:0035547	0.0772098	0.99755	1	5	regulation of interferon-beta secretion	BP	0.998815	1
GO:0005004	0.0772705	0.997546	1	5	GPI-linked ephrin receptor activity	MF	0.998815	1
GO:0017153	0.0772914	0.997445	1	6	sodium:dicarboxylate symporter activity	MF	0.998815	1
GO:0031345	0.0774162	0.973529	5	161	negative regulation of cell projection organization	BP	0.999837	1
GO:0007268	0.0776649	0.959242	12	515	chemical synaptic transmission	BP	1	1
GO:0098916	0.0776649	0.959242	12	515	anterograde trans-synaptic signaling	BP	1	1
GO:0051961	0.0777313	0.967613	7	259	negative regulation of nervous system development	BP	1	1
GO:0043569	0.0777894	0.997512	1	5	negative regulation of insulin-like growth factor receptor signaling pathway	BP	1	1
GO:0043069	0.0778788	0.955143	16	780	negative regulation of programmed cell death	BP	1	1
GO:0010533	0.0783393	0.997374	1	6	regulation of activation of Janus kinase activity	BP	1	1
GO:1900747	0.0783953	0.99737	1	6	negative regulation of vascular endothelial growth factor signaling pathway	BP	1	1
GO:0046645	0.0784532	0.997366	1	6	positive regulation of gamma-delta T cell activation	BP	1	1
GO:0033691	0.0785004	0.997363	1	6	sialic acid binding	MF	1	1
GO:0070778	0.0785373	0.997287	1	7	L-aspartate transmembrane transport	BP	1	1
GO:0048262	0.078553	0.997359	1	6	determination of dorsal/ventral asymmetry	BP	1	1
GO:0048263	0.078553	0.997359	1	6	determination of dorsal identity	BP	1	1
GO:0015288	0.0788836	0.997337	1	6	porin activity	MF	1	1
GO:0019800	0.0790931	0.997322	1	6	peptide cross-linking via chondroitin 4-sulfate glycosaminoglycan	BP	1	1
GO:0015355	0.0791383	0.997319	1	6	secondary active monocarboxylate transmembrane transporter activity	MF	1	1
GO:2000253	0.0791503	0.997318	1	6	positive regulation of feeding behavior	BP	1	1
GO:0009719	0.0794926	0.948679	25	1327	response to endogenous stimulus	BP	1	1
GO:0046636	0.0795256	0.988744	2	33	negative regulation of alpha-beta T cell activation	BP	1	1
GO:0032627	0.0796342	0.997285	1	6	interleukin-23 production	BP	1	1
GO:0032667	0.0796342	0.997285	1	6	regulation of interleukin-23 production	BP	1	1
GO:0060385	0.0796878	0.997387	1	5	axonogenesis involved in innervation	BP	1	1
GO:0019048	0.0797432	0.988667	2	35	modulation by virus of host morphology or physiology	BP	1	1
GO:0072683	0.0800638	0.997255	1	6	T cell extravasation	BP	1	1
GO:0002286	0.0800718	0.981663	3	72	T cell activation involved in immune response	BP	1	1
GO:0099699	0.0804553	0.976311	4	105	integral component of synaptic membrane	CC	1	1
GO:0061438	0.0805003	0.997224	1	6	renal system vasculature morphogenesis	BP	1	1
GO:0061439	0.0805003	0.997224	1	6	kidney vasculature morphogenesis	BP	1	1
GO:1990405	0.0806291	0.997215	1	6	protein antigen binding	MF	1	1
GO:0032102	0.0808002	0.966028	7	264	negative regulation of response to external stimulus	BP	1	1
GO:0042268	0.0808289	0.997201	1	6	regulation of cytolysis	BP	1	1
GO:0070266	0.0811005	0.988393	2	33	necroptotic process	BP	1	1
GO:2001186	0.0812978	0.997168	1	6	negative regulation of CD8-positive, alpha-beta T cell activation	BP	1	1
GO:2000739	0.081406	0.997161	1	6	regulation of mesenchymal stem cell differentiation	BP	1	1
GO:1904036	0.0814403	0.988316	2	33	negative regulation of epithelial cell apoptotic process	BP	1	1
GO:0007423	0.0814469	0.95974	10	415	sensory organ development	BP	1	1
GO:0036302	0.0814541	0.997157	1	6	atrioventricular canal development	BP	1	1
GO:0031232	0.0815733	0.997149	1	6	extrinsic component of external side of plasma membrane	CC	1	1
GO:0050942	0.0821021	0.997111	1	6	positive regulation of pigment cell differentiation	BP	1	1
GO:0086009	0.0821115	0.98815	2	34	membrane repolarization	BP	1	1
GO:1903980	0.0822396	0.997101	1	6	positive regulation of microglial cell activation	BP	1	1
GO:0048738	0.0822783	0.971369	5	162	cardiac muscle tissue development	BP	1	1
GO:0019958	0.0822925	0.997097	1	6	C-X-C chemokine binding	MF	1	1
GO:0033273	0.0823572	0.980907	3	74	response to vitamin	BP	1	1
GO:1903995	0.0824843	0.997084	1	6	regulation of non-membrane spanning protein tyrosine kinase activity	BP	1	1
GO:0042940	0.0826386	0.997072	1	6	D-amino acid transport	BP	1	1
GO:0002924	0.0828878	0.997054	1	6	negative regulation of humoral immune response mediated by circulating immunoglobulin	BP	1	1
GO:0035860	0.0830826	0.99704	1	6	glial cell-derived neurotrophic factor receptor signaling pathway	BP	1	1
GO:0005773	0.0832114	0.953508	14	687	vacuole	CC	1	1
GO:1900003	0.083438	0.997015	1	6	regulation of serine-type endopeptidase activity	BP	1	1
GO:1900004	0.083438	0.997015	1	6	negative regulation of serine-type endopeptidase activity	BP	1	1
GO:1902571	0.083438	0.997015	1	6	regulation of serine-type peptidase activity	BP	1	1
GO:1902572	0.083438	0.997015	1	6	negative regulation of serine-type peptidase activity	BP	1	1
GO:0002679	0.0835463	0.997007	1	6	respiratory burst involved in defense response	BP	1	1
GO:0009925	0.0837187	0.987784	2	34	basal plasma membrane	CC	1	1
GO:0072007	0.0837492	0.996992	1	6	mesangial cell differentiation	BP	1	1
GO:0098869	0.0837506	0.98042	3	79	cellular oxidant detoxification	BP	1	1
GO:0060352	0.0838269	0.996986	1	6	cell adhesion molecule production	BP	1	1
GO:0034109	0.0839213	0.980398	3	73	homotypic cell-cell adhesion	BP	1	1
GO:0002822	0.0839526	0.974874	4	118	regulation of adaptive immune response based on somatic recombination of immune receptors built from immunoglobulin superfamily domains	BP	1	1
GO:0050798	0.0840088	0.987703	2	35	activated T cell proliferation	BP	1	1
GO:0014819	0.0841003	0.996882	1	7	regulation of skeletal muscle contraction	BP	1	1
GO:0010624	0.084416	0.996858	1	7	regulation of Schwann cell proliferation	BP	1	1
GO:0008361	0.0845737	0.970336	5	162	regulation of cell size	BP	1	1
GO:0046631	0.084587	0.974627	4	116	alpha-beta T cell activation	BP	1	1
GO:2001182	0.0846812	0.996923	1	6	regulation of interleukin-12 secretion	BP	1	1
GO:0016999	0.0847228	0.974542	4	125	antibiotic metabolic process	BP	1	1
GO:0033162	0.0848622	0.996824	1	7	melanosome membrane	CC	1	1
GO:0045009	0.0848622	0.996824	1	7	chitosome	CC	1	1
GO:0090741	0.0848622	0.996824	1	7	pigment granule membrane	CC	1	1
GO:0038089	0.0850967	0.996806	1	7	positive regulation of cell migration by vascular endothelial growth factor signaling pathway	BP	1	1
GO:0099537	0.0852088	0.954589	12	523	trans-synaptic signaling	BP	1	1
GO:1990459	0.0852508	0.996794	1	7	transferrin receptor binding	MF	1	1
GO:0001915	0.0854397	0.996867	1	6	negative regulation of T cell mediated cytotoxicity	BP	1	1
GO:0007185	0.0854438	0.996867	1	6	transmembrane receptor protein tyrosine phosphatase signaling pathway	BP	1	1
GO:0042670	0.0854651	0.996865	1	6	retinal cone cell differentiation	BP	1	1
GO:0046549	0.0854651	0.996865	1	6	retinal cone cell development	BP	1	1
GO:0045121	0.0854802	0.963577	7	275	membrane raft	CC	1	1
GO:0045650	0.0858339	0.996837	1	6	negative regulation of macrophage differentiation	BP	1	1
GO:0038083	0.0858435	0.987279	2	35	peptidyl-tyrosine autophosphorylation	BP	1	1
GO:0010739	0.0859174	0.996831	1	6	positive regulation of protein kinase A signaling	BP	1	1
GO:0036015	0.0860233	0.996823	1	6	response to interleukin-3	BP	1	1
GO:0036016	0.0860233	0.996823	1	6	cellular response to interleukin-3	BP	1	1
GO:0042133	0.0861351	0.973997	4	118	neurotransmitter metabolic process	BP	1	1
GO:0014003	0.0861504	0.987194	2	36	oligodendrocyte development	BP	1	1
GO:0002579	0.0861896	0.996722	1	7	positive regulation of antigen processing and presentation	BP	1	1
GO:0030308	0.0861907	0.9696	5	163	negative regulation of cell growth	BP	1	1
GO:0060056	0.0862374	0.996718	1	7	mammary gland involution	BP	1	1
GO:0014009	0.0862991	0.987159	2	36	glial cell proliferation	BP	1	1
GO:0048592	0.0864726	0.973864	4	117	eye morphogenesis	BP	1	1
GO:0040007	0.0868037	0.94838	17	833	growth	BP	1	1
GO:0038179	0.0870706	0.987009	2	34	neurotrophin signaling pathway	BP	1	1
GO:0098857	0.0870945	0.962726	7	276	membrane microdomain	CC	1	1
GO:0015696	0.0871941	0.979301	3	74	ammonium transport	BP	1	1
GO:0048680	0.0874545	0.996715	1	6	positive regulation of axon regeneration	BP	1	1
GO:0002158	0.0877409	0.996693	1	6	osteoclast proliferation	BP	1	1
GO:0034235	0.0879018	0.996588	1	7	GPI anchor binding	MF	1	1
GO:1900227	0.087989	0.996674	1	6	positive regulation of NLRP3 inflammasome complex assembly	BP	1	1
GO:2001199	0.0880024	0.996673	1	6	negative regulation of dendritic cell differentiation	BP	1	1
GO:0035005	0.0880352	0.99667	1	6	1-phosphatidylinositol-4-phosphate 3-kinase activity	MF	1	1
GO:0030546	0.088038	0.996577	1	7	receptor activator activity	MF	1	1
GO:0002578	0.0881566	0.996568	1	7	negative regulation of antigen processing and presentation	BP	1	1
GO:0099084	0.0883336	0.986728	2	33	postsynaptic specialization organization	BP	1	1
GO:0022627	0.0887046	0.986507	2	43	cytosolic small ribosomal subunit	CC	1	1
GO:0072102	0.0889376	0.996506	1	7	glomerulus morphogenesis	BP	1	1
GO:0045926	0.0892262	0.964581	6	217	negative regulation of growth	BP	1	1
GO:0051129	0.089288	0.950732	13	630	negative regulation of cellular component organization	BP	1	1
GO:0043208	0.0894546	0.996464	1	7	glycosphingolipid binding	MF	1	1
GO:0099536	0.0894841	0.951917	12	528	synaptic signaling	BP	1	1
GO:0090209	0.0895751	0.996454	1	7	negative regulation of triglyceride metabolic process	BP	1	1
GO:0032493	0.0896513	0.996448	1	7	response to bacterial lipoprotein	BP	1	1
GO:0045668	0.0896709	0.986378	2	35	negative regulation of osteoblast differentiation	BP	1	1
GO:0046677	0.0897212	0.961336	7	276	response to antibiotic	BP	1	1
GO:0034330	0.0897525	0.961331	7	267	cell junction organization	BP	1	1
GO:0060042	0.0897636	0.986356	2	35	retina morphogenesis in camera-type eye	BP	1	1
GO:0051149	0.0897964	0.978421	3	74	positive regulation of muscle cell differentiation	BP	1	1
GO:0048259	0.0899136	0.978356	3	78	regulation of receptor-mediated endocytosis	BP	1	1
GO:0035630	0.0900404	0.996514	1	6	bone mineralization involved in bone maturation	BP	1	1
GO:1904996	0.0900564	0.996513	1	6	positive regulation of leukocyte adhesion to vascular endothelial cell	BP	1	1
GO:0042090	0.0900904	0.996413	1	7	interleukin-12 biosynthetic process	BP	1	1
GO:0045075	0.0900904	0.996413	1	7	regulation of interleukin-12 biosynthetic process	BP	1	1
GO:0051899	0.0901231	0.978337	3	70	membrane depolarization	BP	1	1
GO:0030854	0.0901231	0.99641	1	7	positive regulation of granulocyte differentiation	BP	1	1
GO:2000347	0.090374	0.996487	1	6	positive regulation of hepatocyte proliferation	BP	1	1
GO:0002666	0.0908202	0.996452	1	6	positive regulation of T cell tolerance induction	BP	1	1
GO:0006836	0.0908808	0.963758	6	214	neurotransmitter transport	BP	1	1
GO:0043184	0.0909014	0.996347	1	7	vascular endothelial growth factor receptor 2 binding	MF	1	1
GO:0086091	0.0910651	0.986097	2	32	regulation of heart rate by cardiac conduction	BP	1	1
GO:0048712	0.0912556	0.996417	1	6	negative regulation of astrocyte differentiation	BP	1	1
GO:0043307	0.0912941	0.996315	1	7	eosinophil activation	BP	1	1
GO:0034341	0.091481	0.967151	5	171	response to interferon-gamma	BP	1	1
GO:0070432	0.0915993	0.99639	1	6	regulation of nucleotide-binding oligomerization domain containing 2 signaling pathway	BP	1	1
GO:0072608	0.0918956	0.996265	1	7	interleukin-10 secretion	BP	1	1
GO:0048846	0.0919399	0.985849	2	34	axon extension involved in axon guidance	BP	1	1
GO:1902284	0.0919399	0.985849	2	34	neuron projection extension involved in neuron projection guidance	BP	1	1
GO:0002836	0.09197	0.996259	1	7	positive regulation of response to tumor cell	BP	1	1
GO:0002839	0.09197	0.996259	1	7	positive regulation of immune response to tumor cell	BP	1	1
GO:1990712	0.0920817	0.996249	1	7	HFE-transferrin receptor complex	CC	1	1
GO:0035771	0.0925494	0.996211	1	7	interleukin-4-mediated signaling pathway	BP	1	1
GO:2000343	0.092569	0.996209	1	7	positive regulation of chemokine (C-X-C motif) ligand 2 production	BP	1	1
GO:0050932	0.0926178	0.996205	1	7	regulation of pigment cell differentiation	BP	1	1
GO:0060255	0.0927587	0.928806	83	5226	regulation of macromolecule metabolic process	BP	1	1
GO:2000270	0.0930121	0.996172	1	7	negative regulation of fibroblast apoptotic process	BP	1	1
GO:0035107	0.0930488	0.971143	4	124	appendage morphogenesis	BP	1	1
GO:0035108	0.0930488	0.971143	4	124	limb morphogenesis	BP	1	1
GO:0033007	0.0932622	0.996151	1	7	negative regulation of mast cell activation involved in immune response	BP	1	1
GO:0072583	0.0933768	0.985437	2	38	clathrin-dependent endocytosis	BP	1	1
GO:1905097	0.0934455	0.996135	1	7	regulation of guanyl-nucleotide exchange factor activity	BP	1	1
GO:1990748	0.0934837	0.977097	3	83	cellular detoxification	BP	1	1
GO:1902548	0.09349	0.996132	1	7	negative regulation of cellular response to vascular endothelial growth factor stimulus	BP	1	1
GO:1903725	0.0935219	0.977133	3	75	regulation of phospholipid metabolic process	BP	1	1
GO:0097443	0.0935268	0.996233	1	6	sorting endosome	CC	1	1
GO:0048661	0.0938216	0.977022	3	76	positive regulation of smooth muscle cell proliferation	BP	1	1
GO:0023035	0.0939318	0.996015	1	8	CD40 signaling pathway	BP	1	1
GO:0001909	0.0939841	0.976953	3	78	leukocyte mediated cytotoxicity	BP	1	1
GO:0060907	0.0940026	0.996088	1	7	positive regulation of macrophage cytokine production	BP	1	1
GO:0046425	0.0940472	0.976925	3	79	regulation of JAK-STAT cascade	BP	1	1
GO:1903672	0.094112	0.985286	2	36	positive regulation of sprouting angiogenesis	BP	1	1
GO:0008016	0.0942745	0.965865	5	165	regulation of heart contraction	BP	1	1
GO:0043568	0.0943447	0.996059	1	7	positive regulation of insulin-like growth factor receptor signaling pathway	BP	1	1
GO:1901215	0.0943501	0.965819	5	169	negative regulation of neuron death	BP	1	1
GO:0014812	0.0944703	0.97679	3	77	muscle cell migration	BP	1	1
GO:0032762	0.0945887	0.996038	1	7	mast cell cytokine production	BP	1	1
GO:0007612	0.0946928	0.97048	4	118	learning	BP	1	1
GO:0001865	0.0947459	0.996025	1	7	NK T cell differentiation	BP	1	1
GO:1904238	0.0948465	0.996016	1	7	pericyte cell differentiation	BP	1	1
GO:0061218	0.0949407	0.996116	1	6	negative regulation of mesonephros development	BP	1	1
GO:0032584	0.095167	0.995989	1	7	growth cone membrane	CC	1	1
GO:0001553	0.095386	0.99597	1	7	luteinization	BP	1	1
GO:0030853	0.0956106	0.995951	1	7	negative regulation of granulocyte differentiation	BP	1	1
GO:0098589	0.095815	0.95806	7	283	membrane region	CC	1	1
GO:0045630	0.0958207	0.995932	1	7	positive regulation of T-helper 2 cell differentiation	BP	1	1
GO:0043030	0.0958451	0.984826	2	38	regulation of macrophage activation	BP	1	1
GO:0050859	0.0962145	0.995898	1	7	negative regulation of B cell receptor signaling pathway	BP	1	1
GO:0001867	0.0962871	0.995892	1	7	complement activation, lectin pathway	BP	1	1
GO:0030023	0.0963621	0.995885	1	7	extracellular matrix constituent conferring elasticity	MF	1	1
GO:0002420	0.0966448	0.995861	1	7	natural killer cell mediated cytotoxicity directed against tumor cell target	BP	1	1
GO:0002423	0.0966448	0.995861	1	7	natural killer cell mediated immune response to tumor cell	BP	1	1
GO:0002855	0.0966448	0.995861	1	7	regulation of natural killer cell mediated immune response to tumor cell	BP	1	1
GO:0002858	0.0966448	0.995861	1	7	regulation of natural killer cell mediated cytotoxicity directed against tumor cell target	BP	1	1
GO:0072172	0.0966931	0.995968	1	6	mesonephric tubule formation	BP	1	1
GO:0010975	0.0973206	0.950252	10	435	regulation of neuron projection development	BP	1	1
GO:0045416	0.0973294	0.995914	1	6	positive regulation of interleukin-8 biosynthetic process	BP	1	1
GO:0044003	0.0976826	0.984351	2	39	modification by symbiont of host morphology or physiology	BP	1	1
GO:0031995	0.0977979	0.995674	1	8	insulin-like growth factor II binding	MF	1	1
GO:0015205	0.0978911	0.995751	1	7	nucleobase transmembrane transporter activity	MF	1	1
GO:0060021	0.0979355	0.975586	3	75	roof of mouth development	BP	1	1
GO:0033267	0.0982324	0.954037	8	326	axon part	CC	1	1
GO:0030913	0.0982805	0.995717	1	7	paranodal junction assembly	BP	1	1
GO:0009756	0.0984788	0.995699	1	7	carbohydrate mediated signaling	BP	1	1
GO:0048709	0.098872	0.975225	3	79	oligodendrocyte differentiation	BP	1	1
GO:0034351	0.0990152	0.995563	1	8	negative regulation of glial cell apoptotic process	BP	1	1
GO:0051591	0.0990183	0.975187	3	77	response to cAMP	BP	1	1
GO:0007157	0.0990419	0.984055	2	36	heterophilic cell-cell adhesion via plasma membrane cell adhesion molecules	BP	1	1
GO:0097648	0.0990544	0.99556	1	8	G protein-coupled receptor complex	CC	1	1
GO:0006863	0.0991636	0.995638	1	7	purine nucleobase transport	BP	1	1
GO:0002291	0.0994695	0.995522	1	8	T cell activation via T cell receptor contact with antigen bound to MHC molecule on antigen presenting cell	BP	1	1
GO:1901388	0.0995834	0.9956	1	7	regulation of transforming growth factor beta activation	BP	1	1
GO:0014010	0.0996457	0.995505	1	8	Schwann cell proliferation	BP	1	1
GO:0010668	0.0996642	0.995593	1	7	ectodermal cell differentiation	BP	1	1
GO:0072610	0.0996751	0.995592	1	7	interleukin-12 secretion	BP	1	1
GO:0003254	0.0997122	0.983867	2	37	regulation of membrane depolarization	BP	1	1
GO:0097300	0.100109	0.98375	2	38	programmed necrotic cell death	BP	1	1
GO:0006029	0.100109	0.974812	3	75	proteoglycan metabolic process	BP	1	1
GO:0070572	0.100115	0.995552	1	7	positive regulation of neuron projection regeneration	BP	1	1
GO:0060402	0.100259	0.968115	4	121	calcium ion transport into cytosol	BP	1	1
GO:0034329	0.100317	0.958938	6	223	cell junction assembly	BP	1	1
GO:0043524	0.100481	0.968012	4	123	negative regulation of neuron apoptotic process	BP	1	1
GO:0007512	0.100556	0.995421	1	8	adult heart development	BP	1	1
GO:0001206	0.100635	0.995414	1	8	distal enhancer DNA-binding transcription repressor activity, RNA polymerase II-specific	MF	1	1
GO:0005089	0.101012	0.974473	3	77	Rho guanyl-nucleotide exchange factor activity	MF	1	1
GO:0019966	0.101066	0.995374	1	8	interleukin-1 binding	MF	1	1
GO:0048671	0.101184	0.995363	1	8	negative regulation of collateral sprouting	BP	1	1
GO:0051153	0.101218	0.974379	3	80	regulation of striated muscle cell differentiation	BP	1	1
GO:0051260	0.101393	0.955016	7	287	protein homooligomerization	BP	1	1
GO:0022602	0.101638	0.983391	2	36	ovulation cycle process	BP	1	1
GO:0072239	0.101646	0.995412	1	7	metanephric glomerulus vasculature development	BP	1	1
GO:0045988	0.101947	0.995291	1	8	negative regulation of striated muscle contraction	BP	1	1
GO:0038024	0.102167	0.97405	3	78	cargo receptor activity	MF	1	1
GO:0043583	0.102269	0.96207	5	166	ear development	BP	1	1
GO:0032757	0.102273	0.98321	2	37	positive regulation of interleukin-8 production	BP	1	1
GO:1903589	0.102394	0.995343	1	7	positive regulation of blood vessel endothelial cell proliferation involved in sprouting angiogenesis	BP	1	1
GO:0099240	0.102426	0.967212	4	115	intrinsic component of synaptic membrane	CC	1	1
GO:0014074	0.10255	0.96712	4	124	response to purine-containing compound	BP	1	1
GO:1904892	0.10294	0.973743	3	82	regulation of STAT cascade	BP	1	1
GO:2000045	0.102986	0.966908	4	130	regulation of G1/S transition of mitotic cell cycle	BP	1	1
GO:0031960	0.103107	0.966867	4	127	response to corticosteroid	BP	1	1
GO:1904714	0.103141	0.995178	1	8	regulation of chaperone-mediated autophagy	BP	1	1
GO:0046643	0.103152	0.995177	1	8	regulation of gamma-delta T cell activation	BP	1	1
GO:0046790	0.103443	0.995149	1	8	virion binding	MF	1	1
GO:0042692	0.103712	0.953752	7	278	muscle cell differentiation	BP	1	1
GO:0021879	0.103806	0.982829	2	36	forebrain neuron differentiation	BP	1	1
GO:0030036	0.103888	0.942721	12	570	actin cytoskeleton organization	BP	1	1
GO:0098543	0.104466	0.99505	1	8	detection of other organism	BP	1	1
GO:0050786	0.104703	0.994951	1	9	RAGE receptor binding	MF	1	1
GO:0010035	0.104717	0.945702	10	459	response to inorganic substance	BP	1	1
GO:0043202	0.104883	0.973022	3	84	lysosomal lumen	CC	1	1
GO:0021545	0.105366	0.982402	2	37	cranial nerve development	BP	1	1
GO:0002285	0.105502	0.965828	4	127	lymphocyte activation involved in immune response	BP	1	1
GO:0015850	0.105617	0.960427	5	175	organic hydroxy compound transport	BP	1	1
GO:0016530	0.105754	0.994847	1	9	metallochaperone activity	MF	1	1
GO:0060075	0.10576	0.995025	1	7	regulation of resting membrane potential	BP	1	1
GO:0050966	0.105764	0.994924	1	8	detection of mechanical stimulus involved in sensory perception of pain	BP	1	1
GO:0048863	0.106025	0.96024	5	171	stem cell differentiation	BP	1	1
GO:0048010	0.106115	0.972569	3	84	vascular endothelial growth factor receptor signaling pathway	BP	1	1
GO:0038036	0.106292	0.994973	1	7	sphingosine-1-phosphate receptor activity	MF	1	1
GO:0071676	0.106298	0.994973	1	7	negative regulation of mononuclear cell migration	BP	1	1
GO:0060020	0.106453	0.994856	1	8	Bergmann glial cell differentiation	BP	1	1
GO:0019062	0.106511	0.99485	1	8	virion attachment to host cell	BP	1	1
GO:2001214	0.106708	0.994831	1	8	positive regulation of vasculogenesis	BP	1	1
GO:0001542	0.106932	0.994911	1	7	ovulation from ovarian follicle	BP	1	1
GO:0055025	0.10715	0.981894	2	39	positive regulation of cardiac muscle tissue development	BP	1	1
GO:0002063	0.107197	0.981916	2	37	chondrocyte development	BP	1	1
GO:0004896	0.10723	0.9722	3	78	cytokine receptor activity	MF	1	1
GO:0048087	0.107259	0.994776	1	8	positive regulation of developmental pigmentation	BP	1	1
GO:0140052	0.107439	0.994758	1	8	cellular response to oxidised low-density lipoprotein particle stimulus	BP	1	1
GO:0030001	0.107613	0.937441	14	675	metal ion transport	BP	1	1
GO:0010749	0.107752	0.994727	1	8	regulation of nitric oxide mediated signal transduction	BP	1	1
GO:1901862	0.107758	0.9817	2	41	negative regulation of muscle tissue development	BP	1	1
GO:0036122	0.10792	0.994815	1	7	BMP binding	MF	1	1
GO:0043395	0.10792	0.99471	1	8	heparan sulfate proteoglycan binding	MF	1	1
GO:0045359	0.108079	0.994799	1	7	positive regulation of interferon-beta biosynthetic process	BP	1	1
GO:1903909	0.108162	0.994686	1	8	regulation of receptor clustering	BP	1	1
GO:0150063	0.108347	0.951174	7	281	visual system development	BP	1	1
GO:0051133	0.10851	0.994651	1	8	regulation of NK T cell activation	BP	1	1
GO:1903305	0.108567	0.964481	4	128	regulation of regulated secretory pathway	BP	1	1
GO:0005766	0.108864	0.964316	4	137	primary lysosome	CC	1	1
GO:0042582	0.108864	0.964316	4	137	azurophil granule	CC	1	1
GO:0072531	0.108978	0.994604	1	8	pyrimidine-containing compound transmembrane transport	BP	1	1
GO:0003207	0.109228	0.994578	1	8	cardiac chamber formation	BP	1	1
GO:0002708	0.109318	0.971396	3	82	positive regulation of lymphocyte mediated immunity	BP	1	1
GO:0072201	0.109475	0.994553	1	8	negative regulation of mesenchymal cell proliferation	BP	1	1
GO:0033605	0.109531	0.994547	1	8	positive regulation of catecholamine secretion	BP	1	1
GO:0034350	0.109631	0.994453	1	9	regulation of glial cell apoptotic process	BP	1	1
GO:0080090	0.109855	0.914802	81	5120	regulation of primary metabolic process	BP	1	1
GO:0046689	0.11	0.9945	1	8	response to mercury ion	BP	1	1
GO:0098588	0.110109	0.923332	31	1802	bounding membrane of organelle	CC	1	1
GO:0033689	0.110229	0.994476	1	8	negative regulation of osteoblast proliferation	BP	1	1
GO:0002281	0.110307	0.994468	1	8	macrophage activation involved in immune response	BP	1	1
GO:1903727	0.110381	0.981007	2	40	positive regulation of phospholipid metabolic process	BP	1	1
GO:0016595	0.11055	0.994358	1	9	glutamate binding	MF	1	1
GO:0071229	0.110774	0.957896	5	177	cellular response to acid chemical	BP	1	1
GO:0010596	0.110856	0.980847	2	42	negative regulation of endothelial cell migration	BP	1	1
GO:0001955	0.110881	0.994409	1	8	blood vessel maturation	BP	1	1
GO:0099612	0.111043	0.994392	1	8	protein localization to axon	BP	1	1
GO:0098722	0.111491	0.994259	1	9	asymmetric stem cell division	BP	1	1
GO:0033010	0.111583	0.994336	1	8	paranodal junction	CC	1	1
GO:0035307	0.111774	0.980611	2	41	positive regulation of protein dephosphorylation	BP	1	1
GO:1902667	0.112094	0.980575	2	38	regulation of axon guidance	BP	1	1
GO:0046548	0.112386	0.994253	1	8	retinal rod cell development	BP	1	1
GO:0005088	0.112564	0.952495	6	228	Ras guanyl-nucleotide exchange factor activity	MF	1	1
GO:0010911	0.11273	0.994128	1	9	regulation of isomerase activity	BP	1	1
GO:0010912	0.11273	0.994128	1	9	positive regulation of isomerase activity	BP	1	1
GO:0001768	0.112924	0.994196	1	8	establishment of T cell polarity	BP	1	1
GO:0048880	0.113168	0.948461	7	284	sensory system development	BP	1	1
GO:0072497	0.113287	0.994158	1	8	mesenchymal stem cell differentiation	BP	1	1
GO:0042551	0.113364	0.980207	2	39	neuron maturation	BP	1	1
GO:0070405	0.114026	0.979989	2	41	ammonium ion binding	MF	1	1
GO:0045346	0.114116	0.99407	1	8	regulation of MHC class II biosynthetic process	BP	1	1
GO:0016175	0.114208	0.99406	1	8	superoxide-generating NADPH oxidase activity	MF	1	1
GO:0045837	0.114437	0.993945	1	9	negative regulation of membrane potential	BP	1	1
GO:0042531	0.114633	0.979804	2	42	positive regulation of tyrosine phosphorylation of STAT protein	BP	1	1
GO:0110053	0.114671	0.95135	6	236	regulation of actin filament organization	BP	1	1
GO:0072033	0.115073	0.993968	1	8	renal vesicle formation	BP	1	1
[truncated: 19,905 more rows]

## Sheet: edgeR_overrepresented_in_PDX
category	over_represented_pvalue	under_represented_pvalue	numDEInCat	numInCat	term	ontology	over_represented_qvalue	under_represented_qvalue
GO:0000278	1.59986e-36	1	67	878	mitotic cell cycle	BP	3.50433e-32	1
GO:0007049	1.60047e-35	1	85	1604	cell cycle	BP	1.75284e-31	1
GO:0022402	1.52676e-33	1	72	1164	cell cycle process	BP	1.11474e-29	1
GO:0051301	8.72448e-33	1	52	540	cell division	BP	4.77753e-29	1
GO:1903047	1.35167e-32	1	59	747	mitotic cell cycle process	BP	5.92137e-29	1
GO:0000775	3.64995e-29	1	33	188	chromosome, centromeric region	CC	1.33247e-25	1
GO:0007059	4.46435e-28	1	37	279	chromosome segregation	BP	1.39696e-24	1
GO:0098687	1.06579e-27	1	39	330	chromosomal region	CC	2.91812e-24	1
GO:0000280	7.43435e-27	1	40	372	nuclear division	BP	1.80936e-23	1
GO:0005694	1.36867e-26	1	59	968	chromosome	CC	2.99793e-23	1
GO:0000779	2.14321e-26	1	26	112	condensed chromosome, centromeric region	CC	4.26771e-23	1
GO:0000776	4.58172e-26	1	27	129	kinetochore	CC	8.36317e-23	1
GO:0000793	1.03731e-25	1	31	200	condensed chromosome	CC	1.74779e-22	1
GO:0048285	3.44621e-25	1	40	411	organelle fission	BP	5.39184e-22	1
GO:0044427	4.55923e-25	1	54	849	chromosomal part	CC	6.6577e-22	1
GO:0000777	8.4111e-25	1	24	100	condensed chromosome kinetochore	CC	1.15148e-21	1
GO:0051276	5.13697e-24	1	59	1086	chromosome organization	BP	6.61883e-21	1
GO:0098813	7.55298e-24	1	31	229	nuclear chromosome segregation	BP	9.19114e-21	1
GO:0140014	3.13748e-23	1	32	262	mitotic nuclear division	BP	3.61702e-20	1
GO:0000819	2.81321e-21	1	26	173	sister chromatid segregation	BP	3.08103e-18	1
GO:0000070	1.8552e-19	1	23	145	mitotic sister chromatid segregation	BP	1.93506e-16	1
GO:0007346	6.0208e-19	1	38	542	regulation of mitotic cell cycle	BP	5.99453e-16	1
GO:0005819	1.45937e-18	1	30	319	spindle	CC	1.38983e-15	1
GO:0044772	1.87212e-18	1	35	464	mitotic cell cycle phase transition	BP	1.70862e-15	1
GO:0044770	2.55012e-18	1	36	500	cell cycle phase transition	BP	2.23431e-15	1
GO:0000226	5.1067e-17	1	34	486	microtubule cytoskeleton organization	BP	4.3022e-14	1
GO:0007088	5.62231e-17	1	22	166	regulation of mitotic nuclear division	BP	4.56115e-14	1
GO:0051726	1.00262e-16	1	48	1027	regulation of cell cycle	BP	7.84338e-14	1
GO:0140013	2.12753e-16	1	20	137	meiotic nuclear division	BP	1.60695e-13	1
GO:0051783	5.13002e-16	1	22	184	regulation of nuclear division	BP	3.7456e-13	1
GO:1903046	1.70572e-15	1	20	152	meiotic cell cycle process	BP	1.20523e-12	1
GO:0007017	2.25016e-15	1	37	661	microtubule-based process	BP	1.54024e-12	1
GO:0006996	2.97802e-15	1	89	3410	organelle organization	BP	1.97669e-12	1
GO:0051321	3.35e-15	1	22	202	meiotic cell cycle	BP	2.15819e-12	1
GO:0010564	4.27787e-15	1	36	635	regulation of cell cycle process	BP	2.67721e-12	1
GO:0051383	1.74912e-14	1	10	21	kinetochore organization	BP	1.06424e-11	1
GO:0015630	2.90935e-14	1	46	1100	microtubule cytoskeleton	CC	1.72234e-11	1
GO:0006260	5.32339e-14	1	23	256	DNA replication	BP	3.06852e-11	1
GO:0006259	8.6554e-14	1	41	906	DNA metabolic process	BP	4.86123e-11	1
GO:1901987	1.85875e-13	1	26	360	regulation of cell cycle phase transition	BP	1.01785e-10	1
GO:1901990	2.09248e-13	1	25	331	regulation of mitotic cell cycle phase transition	BP	1.1179e-10	1
GO:0000940	2.1626e-13	1	8	12	condensed chromosome outer kinetochore	CC	1.12785e-10	1
GO:0010965	1.66805e-12	1	12	54	regulation of mitotic sister chromatid separation	BP	8.49697e-10	1
GO:0045787	2.19878e-12	1	24	337	positive regulation of cell cycle	BP	1.09459e-09	1
GO:0071103	2.46009e-12	1	21	249	DNA conformation change	BP	1.19746e-09	1
GO:0051306	3.31626e-12	1	12	57	mitotic sister chromatid separation	BP	1.57912e-09	1
GO:1905818	4.1475e-12	1	12	58	regulation of chromosome separation	BP	1.93291e-09	1
GO:0006323	4.33391e-12	1	18	177	DNA packaging	BP	1.97771e-09	1
GO:0044430	7.0559e-12	1	48	1389	cytoskeletal part	CC	3.15413e-09	1
GO:0051983	9.12411e-12	1	14	96	regulation of chromosome segregation	BP	3.93272e-09	1
GO:0043232	9.15672e-12	1	88	3822	intracellular non-membrane-bounded organelle	CC	3.93272e-09	1
GO:0043228	1.0298e-11	1	88	3830	non-membrane-bounded organelle	CC	4.33784e-09	1
GO:1905819	1.11095e-11	1	10	36	negative regulation of chromosome separation	BP	4.50632e-09	1
GO:2000816	1.11095e-11	1	10	36	negative regulation of mitotic sister chromatid separation	BP	4.50632e-09	1
GO:0045839	1.28189e-11	1	11	49	negative regulation of mitotic nuclear division	BP	5.10518e-09	1
GO:0030071	1.62588e-11	1	11	50	regulation of mitotic metaphase/anaphase transition	BP	6.35951e-09	1
GO:0033047	1.71319e-11	1	12	65	regulation of mitotic sister chromatid segregation	BP	6.58347e-09	1
GO:0051304	1.74943e-11	1	13	82	chromosome separation	BP	6.6068e-09	1
GO:1902099	2.05048e-11	1	11	51	regulation of metaphase/anaphase transition of cell cycle	BP	7.61249e-09	1
GO:0045132	2.65798e-11	1	12	68	meiotic chromosome segregation	BP	9.68173e-09	1
GO:0033048	2.69625e-11	1	10	39	negative regulation of mitotic sister chromatid segregation	BP	9.68173e-09	1
GO:0007091	3.20572e-11	1	11	53	metaphase/anaphase transition of mitotic cell cycle	BP	1.13255e-08	1
GO:0051784	3.91045e-11	1	11	54	negative regulation of nuclear division	BP	1.35959e-08	1
GO:0044784	3.98185e-11	1	11	54	metaphase/anaphase transition of cell cycle	BP	1.36279e-08	1
GO:0033046	4.5662e-11	1	10	41	negative regulation of sister chromatid segregation	BP	1.51542e-08	1
GO:0051985	4.5662e-11	1	10	41	negative regulation of chromosome segregation	BP	1.51542e-08	1
GO:0034508	4.791e-11	1	11	55	centromere complex assembly	BP	1.5663e-08	1
GO:0010948	5.3289e-11	1	20	263	negative regulation of cell cycle process	BP	1.71653e-08	1
GO:0090068	1.12615e-10	1	19	243	positive regulation of cell cycle process	BP	3.57494e-08	1
GO:0033045	1.21115e-10	1	12	76	regulation of sister chromatid segregation	BP	3.78986e-08	1
GO:0045930	1.36998e-10	1	19	246	negative regulation of mitotic cell cycle	BP	4.22649e-08	1
GO:0000003	2.21106e-10	1	39	1061	reproduction	BP	6.72653e-08	1
GO:1902850	2.5503e-10	1	14	123	microtubule cytoskeleton organization involved in mitosis	BP	7.65231e-08	1
GO:0045841	2.72133e-10	1	9	35	negative regulation of mitotic metaphase/anaphase transition	BP	7.94773e-08	1
GO:1902100	2.72133e-10	1	9	35	negative regulation of metaphase/anaphase transition of cell cycle	BP	7.94773e-08	1
GO:1901988	5.56482e-10	1	16	180	negative regulation of cell cycle phase transition	BP	1.60384e-07	1
GO:0005876	6.25085e-10	1	10	53	spindle microtubule	CC	1.77816e-07	1
GO:0000075	6.50969e-10	1	17	209	cell cycle checkpoint	BP	1.82806e-07	1
GO:0022414	8.23214e-10	1	38	1059	reproductive process	BP	2.28249e-07	1
GO:0045786	9.36244e-10	1	26	526	negative regulation of cell cycle	BP	2.56344e-07	1
GO:0007093	9.70026e-10	1	15	160	mitotic cell cycle checkpoint	BP	2.62314e-07	1
GO:1901991	1.45401e-09	1	15	165	negative regulation of mitotic cell cycle phase transition	BP	3.88398e-07	1
GO:0072686	1.85864e-09	1	12	97	mitotic spindle	CC	4.90503e-07	1
GO:0008608	1.90792e-09	1	8	30	attachment of spindle microtubules to kinetochore	BP	4.97513e-07	1
GO:0007010	3.12903e-09	1	39	1163	cytoskeleton organization	BP	8.06332e-07	1
GO:0044843	3.48642e-09	1	17	234	cell cycle G1/S phase transition	BP	8.87982e-07	1
GO:0031055	4.55478e-09	1	9	47	chromatin remodeling at centromere	BP	1.12265e-06	1
GO:0007094	4.66406e-09	1	8	33	mitotic spindle assembly checkpoint	BP	1.12265e-06	1
GO:0031577	4.66406e-09	1	8	33	spindle checkpoint	BP	1.12265e-06	1
GO:0071173	4.66406e-09	1	8	33	spindle assembly checkpoint	BP	1.12265e-06	1
GO:0071174	4.66406e-09	1	8	33	mitotic spindle checkpoint	BP	1.12265e-06	1
GO:0000780	5.02466e-09	1	7	22	condensed nuclear chromosome, centromeric region	CC	1.19631e-06	1
GO:0005813	5.78547e-09	1	24	494	centrosome	CC	1.36263e-06	1
GO:0016043	6.16308e-09	1	105	5561	cellular component organization	BP	1.43613e-06	1
GO:0000778	8.15661e-09	1	6	14	condensed nuclear chromosome kinetochore	CC	1.88066e-06	1
GO:0030496	1.03939e-08	1	14	164	midbody	CC	2.37153e-06	1
GO:0000082	1.09722e-08	1	16	221	G1/S transition of mitotic cell cycle	BP	2.47767e-06	1
GO:1902749	1.16073e-08	1	14	164	regulation of cell cycle G2/M phase transition	BP	2.59435e-06	1
GO:0000724	1.31535e-08	1	12	115	double-strand break repair via homologous recombination	BP	2.91023e-06	1
GO:0005856	1.44928e-08	1	50	1840	cytoskeleton	CC	3.1598e-06	1
GO:0000725	1.45699e-08	1	12	116	recombinational repair	BP	3.1598e-06	1
GO:0005815	1.73165e-08	1	28	695	microtubule organizing center	CC	3.70092e-06	1
GO:0035173	1.7403e-08	1	6	16	histone kinase activity	MF	3.70092e-06	1
GO:0051382	2.2098e-08	1	6	16	kinetochore assembly	BP	4.65417e-06	1
GO:0033043	2.31845e-08	1	37	1140	regulation of organelle organization	BP	4.8365e-06	1
GO:0000922	2.85783e-08	1	13	148	spindle pole	CC	5.90547e-06	1
GO:0006275	2.9469e-08	1	11	99	regulation of DNA replication	BP	6.03262e-06	1
GO:0044446	3.42496e-08	1	135	8243	intracellular organelle part	CC	6.94633e-06	1
GO:0006695	3.76644e-08	1	9	60	cholesterol biosynthetic process	BP	7.56881e-06	1
GO:0044839	3.81243e-08	1	15	210	cell cycle G2/M phase transition	BP	7.59158e-06	1
GO:0071840	3.88929e-08	1	105	5729	cellular component organization or biogenesis	BP	7.67487e-06	1
GO:0034080	4.31512e-08	1	8	43	CENP-A containing nucleosome assembly	BP	8.36445e-06	1
GO:0061641	4.31512e-08	1	8	43	CENP-A containing chromatin organization	BP	8.36445e-06	1
GO:1902653	4.35539e-08	1	9	61	secondary alcohol biosynthetic process	BP	8.36846e-06	1
GO:0007052	4.4018e-08	1	11	103	mitotic spindle organization	BP	8.38408e-06	1
GO:0000228	4.61201e-08	1	24	549	nuclear chromosome	CC	8.70874e-06	1
GO:0006310	4.67927e-08	1	16	246	DNA recombination	BP	8.76022e-06	1
GO:0007051	5.18187e-08	1	13	156	spindle organization	BP	9.61896e-06	1
GO:0000794	5.93489e-08	1	10	83	condensed nuclear chromosome	CC	1.09242e-05	1
GO:0044422	8.75254e-08	1	136	8434	organelle part	CC	1.59763e-05	1
GO:0045931	8.90213e-08	1	12	135	positive regulation of mitotic cell cycle	BP	1.6065e-05	1
GO:0016126	8.9478e-08	1	9	66	sterol biosynthetic process	BP	1.6065e-05	1
GO:2001251	9.08432e-08	1	12	135	negative regulation of chromosome organization	BP	1.61775e-05	1
GO:0051303	1.1265e-07	1	9	67	establishment of chromosome localization	BP	1.98991e-05	1
GO:0006333	1.21445e-07	1	13	167	chromatin assembly or disassembly	BP	2.12811e-05	1
GO:0016572	1.27724e-07	1	7	34	histone phosphorylation	BP	2.2198e-05	1
GO:0050000	1.28704e-07	1	9	68	chromosome localization	BP	2.2198e-05	1
GO:0007098	1.48561e-07	1	11	116	centrosome cycle	BP	2.54225e-05	1
GO:0006261	1.50906e-07	1	12	142	DNA-dependent DNA replication	BP	2.56235e-05	1
GO:0000910	1.52735e-07	1	12	143	cytokinesis	BP	2.57347e-05	1
GO:0045740	1.7006e-07	1	7	35	positive regulation of DNA replication	BP	2.84351e-05	1
GO:0071459	1.85396e-07	1	6	22	protein localization to chromosome, centromeric region	BP	3.07646e-05	1
GO:0010389	2.17994e-07	1	12	147	regulation of G2/M transition of mitotic cell cycle	BP	3.59018e-05	1
GO:0043486	2.27491e-07	1	8	53	histone exchange	BP	3.71862e-05	1
GO:0006336	2.353e-07	1	8	53	DNA replication-independent nucleosome assembly	BP	3.81779e-05	1
GO:0006974	2.68182e-07	1	28	789	cellular response to DNA damage stimulus	BP	4.31931e-05	1
GO:0034724	2.73559e-07	1	8	54	DNA replication-independent nucleosome organization	BP	4.37374e-05	1
GO:0044428	2.93672e-07	1	84	4307	nuclear part	CC	4.6613e-05	1
GO:0051310	3.04249e-07	1	8	55	metaphase plate congression	BP	4.79444e-05	1
GO:0030261	3.10722e-07	1	7	38	chromosome condensation	BP	4.86147e-05	1
GO:0043515	3.22527e-07	1	4	6	kinetochore binding	MF	5.01038e-05	1
GO:0005654	3.44224e-07	1	70	3330	nucleoplasm	CC	5.30978e-05	1
GO:0031023	3.50918e-07	1	11	126	microtubule organizing center organization	BP	5.37519e-05	1
GO:0006302	4.65453e-07	1	14	221	double-strand break repair	BP	7.08006e-05	1
GO:0000281	4.85172e-07	1	9	80	mitotic cytokinesis	BP	7.32911e-05	1
GO:0044786	5.27969e-07	1	8	59	cell cycle DNA replication	BP	7.92098e-05	1
GO:0071824	5.53342e-07	1	15	257	protein-DNA complex subunit organization	BP	8.15638e-05	1
GO:0000086	5.53621e-07	1	13	191	G2/M transition of mitotic cell cycle	BP	8.15638e-05	1
GO:0051052	5.5483e-07	1	18	371	regulation of DNA metabolic process	BP	8.15638e-05	1
GO:0065004	6.36095e-07	1	14	225	protein-DNA complex assembly	BP	9.28869e-05	1
GO:0031981	6.95706e-07	1	78	3952	nuclear lumen	CC	0.000100919	1
GO:0005874	7.04612e-07	1	18	379	microtubule	CC	0.000101538	1
GO:0070507	7.20922e-07	1	12	165	regulation of microtubule cytoskeleton organization	BP	0.00010321	1
GO:0007080	7.72815e-07	1	7	43	mitotic metaphase plate congression	BP	0.00010992	1
GO:0006281	8.21009e-07	1	21	505	DNA repair	BP	0.000116022	1
GO:0007127	8.4584e-07	1	9	85	meiosis I	BP	0.000118765	1
GO:0010639	1.13417e-06	1	17	348	negative regulation of organelle organization	BP	0.000158235	1
GO:0031497	1.25092e-06	1	11	142	chromatin assembly	BP	0.000173418	1
GO:0033044	1.29087e-06	1	16	312	regulation of chromosome organization	BP	0.000177831	1
GO:0034501	1.35649e-06	1	5	17	protein localization to kinetochore	BP	0.000185703	1
GO:0061982	1.37761e-06	1	9	90	meiosis I cell cycle process	BP	0.000187424	1
GO:0070192	1.44186e-06	1	7	47	chromosome organization involved in meiotic cell cycle	BP	0.000194954	1
GO:0006325	1.50787e-06	1	25	715	chromatin organization	BP	0.000202628	1
GO:0061640	1.61258e-06	1	9	92	cytoskeleton-dependent cytokinesis	BP	0.000215378	1
GO:0019218	1.97627e-06	1	9	94	regulation of steroid metabolic process	BP	0.000262353	1
GO:0035404	2.27566e-06	1	4	9	histone-serine phosphorylation	BP	0.000300277	1
GO:0044815	2.38479e-06	1	9	95	DNA packaging complex	CC	0.000312793	1
GO:0006694	2.42551e-06	1	11	153	steroid biosynthetic process	BP	0.00031624	1
GO:0006334	2.51601e-06	1	10	123	nucleosome assembly	BP	0.000326098	1
GO:0050810	2.64761e-06	1	8	73	regulation of steroid biosynthetic process	BP	0.000341136	1
GO:0034728	2.71051e-06	1	11	154	nucleosome organization	BP	0.000347199	1
GO:0006338	2.89206e-06	1	11	155	chromatin remodeling	BP	0.000368301	1
GO:0032886	3.36041e-06	0.999999	12	191	regulation of microtubule-based process	BP	0.000425471	1
GO:0046165	3.66389e-06	1	10	130	alcohol biosynthetic process	BP	0.000461229	1
GO:0043044	3.70805e-06	1	8	76	ATP-dependent chromatin remodeling	BP	0.000464121	1
GO:0033554	3.74724e-06	0.999998	43	1757	cellular response to stress	BP	0.000466361	1
GO:0031145	4.41576e-06	1	6	36	anaphase-promoting complex-dependent catabolic process	BP	0.000546457	1
GO:0034502	5.54452e-06	0.999999	8	80	protein localization to chromosome	BP	0.000682288	1
GO:0031262	7.31827e-06	1	3	4	Ndc80 complex	CC	0.000892873	1
GO:0000942	7.33734e-06	1	3	4	condensed nuclear chromosome outer kinetochore	CC	0.000892873	1
GO:0000307	8.0462e-06	1	6	40	cyclin-dependent protein kinase holoenzyme complex	CC	0.000973723	1
GO:0045540	9.17403e-06	0.999999	6	41	regulation of cholesterol biosynthetic process	BP	0.00109808	1
GO:0106118	9.17403e-06	0.999999	6	41	regulation of sterol biosynthetic process	BP	0.00109808	1
GO:0005515	9.29996e-06	0.999996	147	10015	protein binding	MF	0.0011071	1
GO:0008203	1.01131e-05	0.999999	9	115	cholesterol metabolic process	BP	0.0011974	1
GO:0044424	1.08219e-05	0.999997	169	12340	intracellular part	CC	0.00127442	1
GO:0007100	1.30028e-05	1	4	13	mitotic centrosome separation	BP	0.00152307	1
GO:1902652	1.33719e-05	0.999998	9	119	secondary alcohol metabolic process	BP	0.00155797	1
GO:0031100	1.38875e-05	0.999999	7	66	animal organ regeneration	BP	0.00160948	1
GO:0035174	1.54373e-05	1	3	5	histone serine kinase activity	MF	0.00177967	1
GO:0016887	1.57858e-05	0.999996	16	384	ATPase activity	MF	0.00181033	1
GO:0007143	1.63755e-05	0.999999	5	27	female meiotic nuclear division	BP	0.00186817	1
GO:0005634	1.7605e-05	0.999991	107	6553	nucleus	CC	0.00199803	1
GO:0051299	1.81223e-05	1	4	14	centrosome separation	BP	0.00204614	1
GO:0031570	1.90974e-05	0.999997	10	155	DNA integrity checkpoint	BP	0.00214517	1
GO:0090231	1.98975e-05	1	4	14	regulation of spindle checkpoint	BP	0.00220118	1
GO:0090266	1.98975e-05	1	4	14	regulation of mitotic cell cycle spindle assembly checkpoint	BP	0.00220118	1
GO:1903504	1.98975e-05	1	4	14	regulation of mitotic spindle checkpoint	BP	0.00220118	1
GO:0005829	2.10408e-05	0.999989	82	4594	cytosol	CC	0.00231597	1
GO:0005871	2.2344e-05	0.999998	6	49	kinesin complex	CC	0.00244711	1
GO:0005622	2.2473e-05	0.999993	170	12538	intracellular	CC	0.002449	1
GO:0072395	2.34819e-05	0.999998	7	71	signal transduction involved in cell cycle checkpoint	BP	0.00252131	1
GO:0072401	2.34819e-05	0.999998	7	71	signal transduction involved in DNA integrity checkpoint	BP	0.00252131	1
GO:0072422	2.34819e-05	0.999998	7	71	signal transduction involved in DNA damage checkpoint	BP	0.00252131	1
GO:0033260	2.39821e-05	0.999998	6	48	nuclear DNA replication	BP	0.00256246	1
GO:0099513	2.42003e-05	0.999993	19	537	polymeric cytoskeletal fiber	CC	0.00257322	1
GO:0007076	2.54169e-05	0.999999	4	15	mitotic chromosome condensation	BP	0.00268952	1
GO:0016125	2.55889e-05	0.999996	9	129	sterol metabolic process	BP	0.00269471	1
GO:1902751	2.72535e-05	0.999999	5	30	positive regulation of cell cycle G2/M phase transition	BP	0.00285627	1
GO:1901617	2.74737e-05	0.999995	11	198	organic hydroxy compound biosynthetic process	BP	0.00286564	1
GO:0051302	3.1812e-05	0.999995	9	133	regulation of cell division	BP	0.00330242	1
GO:0090306	3.21207e-05	1	3	6	spindle assembly involved in meiosis	BP	0.00331873	1
GO:0051233	3.54194e-05	0.999998	5	32	spindle midzone	CC	0.00360937	1
GO:0000912	3.5428e-05	1	3	6	assembly of actomyosin apparatus involved in cytokinesis	BP	0.00360937	1
GO:0000915	3.5428e-05	1	3	6	actomyosin contractile ring assembly	BP	0.00360937	1
GO:0090181	3.74782e-05	0.999997	6	52	regulation of cholesterol metabolic process	BP	0.00380057	1
GO:0046605	4.41804e-05	0.999996	6	54	regulation of centrosome cycle	BP	0.00445957	1
GO:0044454	4.76568e-05	0.999986	18	512	nuclear chromosome part	CC	0.00478841	1
GO:0008202	4.92037e-05	0.99999	12	249	steroid metabolic process	BP	0.00492127	1
GO:0010569	6.05047e-05	0.999996	5	36	regulation of double-strand break repair via homologous recombination	BP	0.00600472	1
GO:0043229	6.05873e-05	0.999973	154	10935	intracellular organelle	CC	0.00600472	1
GO:0044837	6.11509e-05	0.999999	3	7	actomyosin contractile ring organization	BP	0.00600472	1
GO:0061575	6.12981e-05	0.999999	3	7	cyclin-dependent protein serine/threonine kinase activator activity	MF	0.00600472	1
GO:0000077	6.14069e-05	0.99999	9	143	DNA damage checkpoint	BP	0.00600472	1
GO:0090232	6.21065e-05	0.999999	3	7	positive regulation of spindle checkpoint	BP	0.00601938	1
GO:0090267	6.21065e-05	0.999999	3	7	positive regulation of mitotic cell cycle spindle assembly checkpoint	BP	0.00601938	1
GO:0000018	6.37985e-05	0.999993	7	84	regulation of DNA recombination	BP	0.00615613	1
GO:0009987	6.76083e-05	0.999978	171	12787	cellular process	BP	0.00649514	1
GO:0001556	6.83971e-05	0.999998	4	19	oocyte maturation	BP	0.00654223	1
GO:0032506	8.78846e-05	0.999994	5	38	cytokinetic process	BP	0.00834337	1
GO:0072687	8.79894e-05	0.999999	3	8	meiotic spindle	CC	0.00834337	1
GO:0046602	9.08798e-05	0.999999	3	8	regulation of mitotic centrosome separation	BP	0.00858031	1
GO:0000796	9.18635e-05	0.999999	3	8	condensin complex	CC	0.00863596	1
GO:0048609	9.33183e-05	0.99997	19	592	multicellular organismal reproductive process	BP	0.00873523	1
GO:0046890	9.47361e-05	0.999984	9	152	regulation of lipid biosynthetic process	BP	0.00883021	1
GO:0070925	9.60624e-05	0.999967	22	748	organelle assembly	BP	0.00891589	1
GO:0008283	9.92153e-05	0.999956	38	1692	cell proliferation	BP	0.00906231	1
GO:0031974	9.92948e-05	0.999946	84	4933	membrane-enclosed lumen	CC	0.00906231	1
GO:0043233	9.92948e-05	0.999946	84	4933	organelle lumen	CC	0.00906231	1
GO:0070013	9.92948e-05	0.999946	84	4933	intracellular organelle lumen	CC	0.00906231	1
GO:0051653	0.000101781	0.999993	5	39	spindle localization	BP	0.00921779	1
GO:0042623	0.00010184	0.999976	13	312	ATPase activity, coupled	MF	0.00921779	1
GO:0032504	0.000106534	0.999966	19	598	multicellular organism reproduction	BP	0.00960293	1
GO:0008574	0.000131487	0.999994	4	23	ATP-dependent microtubule motor activity, plus-end-directed	MF	0.0118037	1
GO:0042770	0.000136531	0.99998	8	125	signal transduction in response to DNA damage	BP	0.0122064	1
GO:1902930	0.000137956	0.999986	6	66	regulation of alcohol biosynthetic process	BP	0.0122837	1
GO:0007057	0.000139315	1	2	2	spindle assembly involved in female meiosis I	BP	0.0123545	1
GO:1901978	0.000142647	0.999997	3	9	positive regulation of cell cycle checkpoint	BP	0.012599	1
GO:0097125	0.000146881	1	2	2	cyclin B1-CDK1 complex	CC	0.0129197	1
GO:0016538	0.000147458	0.999989	5	42	cyclin-dependent protein serine/threonine kinase regulator activity	MF	0.0129197	1
GO:0031109	0.000155746	0.99998	7	96	microtubule polymerization or depolymerization	BP	0.0135915	1
GO:0032465	0.000159955	0.999984	6	68	regulation of cytokinesis	BP	0.0139034	1
GO:0048469	0.000162414	0.999975	8	129	cell maturation	BP	0.0140613	1
GO:0005875	0.000180498	0.999972	8	132	microtubule associated complex	CC	0.0155655	1
GO:0022412	0.000185524	0.999959	11	245	cellular process involved in reproduction in multicellular organism	BP	0.0159361	1
GO:0051225	0.000190067	0.999975	7	99	spindle assembly	BP	0.0162626	1
GO:0032467	0.000200157	0.99999	4	25	positive regulation of cytokinesis	BP	0.0170593	1
GO:1902911	0.000201011	0.999973	7	100	protein kinase complex	CC	0.0170656	1
GO:0009314	0.000203544	0.999944	14	379	response to radiation	BP	0.017214	1
GO:0051054	0.000209581	0.999957	10	207	positive regulation of DNA metabolic process	BP	0.0176564	1
GO:0003777	0.000220417	0.999976	6	73	microtubule motor activity	MF	0.0184981	1
GO:0007292	0.000228721	0.999969	7	102	female gamete generation	BP	0.019072	1
GO:0043231	0.000228996	0.999879	138	9589	intracellular membrane-bounded organelle	CC	0.019072	1
GO:0000083	0.00025125	0.999987	4	26	regulation of transcription involved in G1/S transition of mitotic cell cycle	BP	0.020832	1
GO:0003697	0.00025203	0.999965	7	103	single-stranded DNA binding	MF	0.020832	1
GO:0040001	0.000260048	0.999986	4	26	establishment of mitotic spindle localization	BP	0.0214138	1
GO:0071897	0.000262158	0.99995	9	173	DNA biosynthetic process	BP	0.0215068	1
GO:0044774	0.000267669	0.999962	7	104	mitotic DNA integrity checkpoint	BP	0.0218769	1
GO:0070601	0.000276086	0.999993	3	11	centromeric sister chromatid cohesion	BP	0.022481	1
GO:0015631	0.000286009	0.999928	12	302	tubulin binding	MF	0.0232027	1
GO:0010971	0.000294638	0.999984	4	27	positive regulation of G2/M transition of mitotic cell cycle	BP	0.0238146	1
GO:0044703	0.000310005	0.999889	20	703	multi-organism reproductive process	BP	0.0249645	1
GO:0043226	0.000311176	0.999855	158	11556	organelle	CC	0.024967	1
GO:1990023	0.000337476	0.999991	3	12	mitotic spindle midzone	CC	0.0269784	1
GO:0000212	0.000350287	0.999991	3	12	meiotic spindle organization	BP	0.0279007	1
GO:0051988	0.000358195	0.99999	3	12	regulation of attachment of spindle microtubules to kinetochore	BP	0.0284272	1
GO:0007077	0.000362872	0.99999	3	12	mitotic nuclear envelope disassembly	BP	0.0286944	1
GO:0046983	0.00037474	0.999842	27	1112	protein dimerization activity	MF	0.0295263	1
GO:0000785	0.00038517	0.999877	16	502	chromatin	CC	0.0302393	1
GO:0008017	0.000392979	0.999913	10	226	microtubule binding	MF	0.0307422	1
GO:0051128	0.000405555	0.999795	44	2212	regulation of cellular component organization	BP	0.0316131	1
GO:0032954	0.000413264	0.999998	2	3	regulation of cytokinetic process	BP	0.0320998	1
GO:0007056	0.000421142	0.999998	2	3	spindle assembly involved in female meiosis	BP	0.0325961	1
GO:0043933	0.000427928	0.999788	41	2006	protein-containing complex subunit organization	BP	0.0330047	1
GO:0097421	0.000442289	0.999973	4	30	liver regeneration	BP	0.0338387	1
GO:0097149	0.000442826	0.999998	2	3	centralspindlin complex	CC	0.0338387	1
GO:0006543	0.000443375	0.999998	2	3	glutamine catabolic process	BP	0.0338387	1
GO:1901989	0.000447487	0.999944	6	81	positive regulation of cell cycle phase transition	BP	0.0340339	1
GO:0004748	0.000453209	0.999998	2	3	ribonucleoside-diphosphate reductase activity, thioredoxin disulfide as acceptor	MF	0.0341137	1
GO:0016728	0.000453209	0.999998	2	3	oxidoreductase activity, acting on CH or CH2 groups, disulfide as acceptor	MF	0.0341137	1
GO:0061731	0.000453209	0.999998	2	3	ribonucleoside-diphosphate reductase activity	MF	0.0341137	1
GO:0051315	0.000467968	0.999986	3	13	attachment of mitotic spindle microtubules to kinetochore	BP	0.035104	1
GO:1902554	0.000491855	0.999937	6	83	serine/threonine protein kinase complex	CC	0.0367699	1
GO:0008094	0.000504136	0.999935	6	83	DNA-dependent ATPase activity	MF	0.0375598	1
GO:0008150	0.000508003	0.999885	178	13884	biological_process	BP	0.0377196	1
GO:0006977	0.00052321	0.999949	5	55	DNA damage response, signal transduction by p53 class mediator resulting in cell cycle arrest	BP	0.0387175	1
GO:0031099	0.000537748	0.9999	8	154	regeneration	BP	0.0396091	1
GO:0005737	0.000538874	0.999706	139	9813	cytoplasm	CC	0.0396091	1
GO:2001020	0.000544683	0.999886	9	193	regulation of response to DNA damage stimulus	BP	0.0399021	1
GO:0045120	0.000548166	0.999982	3	14	pronucleus	CC	0.0400234	1
GO:0003006	0.000563561	0.999813	16	522	developmental process involved in reproduction	BP	0.0410108	1
GO:0008144	0.000566962	0.999734	33	1523	drug binding	MF	0.0410648	1
GO:0072431	0.000569928	0.999943	5	56	signal transduction involved in mitotic G1 DNA damage checkpoint	BP	0.0410648	1
GO:1902400	0.000569928	0.999943	5	56	intracellular signal transduction involved in G1 DNA damage checkpoint	BP	0.0410648	1
GO:1901976	0.000593713	0.99996	4	32	regulation of cell cycle checkpoint	BP	0.0426383	1
GO:0019953	0.000614381	0.999787	17	578	sexual reproduction	BP	0.0437779	1
GO:0072413	0.00061966	0.999937	5	57	signal transduction involved in mitotic cell cycle checkpoint	BP	0.0437779	1
GO:1902402	0.00061966	0.999937	5	57	signal transduction involved in mitotic DNA damage checkpoint	BP	0.0437779	1
GO:1902403	0.00061966	0.999937	5	57	signal transduction involved in mitotic DNA integrity checkpoint	BP	0.0437779	1
GO:0051129	0.00062027	0.999778	18	630	negative regulation of cellular component organization	BP	0.0437779	1
GO:0005524	0.000621573	0.999717	30	1342	ATP binding	MF	0.0437779	1
GO:0032991	0.000629977	0.999635	78	4724	protein-containing complex	CC	0.0442276	1
GO:0046982	0.000670022	0.999793	14	426	protein heterodimerization activity	MF	0.0467596	1
GO:0051640	0.000670312	0.999758	18	636	organelle localization	BP	0.0467596	1
GO:0071478	0.000677096	0.99987	8	158	cellular response to radiation	BP	0.0470829	1
GO:0000786	0.000689513	0.999906	6	87	nucleosome	CC	0.0477946	1
GO:0048599	0.000712817	0.99995	4	34	oocyte development	BP	0.0492541	1
GO:0032155	0.000737716	0.999922	5	59	cell division site part	CC	0.0508142	1
GO:0009263	0.00074518	0.999973	3	15	deoxyribonucleotide biosynthetic process	BP	0.0511675	1
GO:0099512	0.00078473	0.999704	19	704	supramolecular fiber	CC	0.0537148	1
GO:0001889	0.000803437	0.999863	7	126	liver development	BP	0.0548239	1
GO:0048477	0.00081213	0.999912	5	61	oogenesis	BP	0.055245	1
GO:0044444	0.000822619	0.999521	122	8362	cytoplasmic part	CC	0.0557853	1
GO:0009262	0.000826819	0.999939	4	35	deoxyribonucleotide metabolic process	BP	0.0558434	1
GO:0051293	0.000828576	0.999939	4	35	establishment of spindle localization	BP	0.0558434	1
GO:0000939	0.000834287	0.999993	2	4	condensed chromosome inner kinetochore	CC	0.0560559	1
GO:0007276	0.000847071	0.999719	15	489	gamete generation	BP	0.0567408	1
GO:1905448	0.000855919	0.999993	2	4	positive regulation of mitochondrial ATP synthesis coupled electron transport	BP	0.0568562	1
GO:0032133	0.000856511	0.999993	2	4	chromosome passenger complex	CC	0.0568562	1
GO:0043987	0.000856581	0.999993	2	4	histone H3-S10 phosphorylation	BP	0.0568562	1
GO:0044464	0.000873887	0.999744	176	13679	cell part	CC	0.0577426	1
GO:0007079	0.000875208	0.999993	2	4	mitotic chromosome movement towards spindle pole	BP	0.0577426	1
GO:0099081	0.000879843	0.999665	19	711	supramolecular polymer	CC	0.0577715	1
GO:0061008	0.000880921	0.999847	7	128	hepaticobiliary system development	BP	0.0577715	1
GO:0099080	0.000895082	0.999659	19	712	supramolecular complex	CC	0.0582772	1
GO:0051754	0.000895557	0.999993	2	4	meiotic sister chromatid cohesion, centromeric	BP	0.0582772	1
GO:0030397	0.000899274	0.999965	3	16	membrane disassembly	BP	0.0582772	1
GO:0051081	0.000899274	0.999965	3	16	nuclear envelope disassembly	BP	0.0582772	1
GO:0097472	0.00091311	0.999931	4	36	cyclin-dependent protein kinase activity	MF	0.0588114	1
GO:2000134	0.000914483	0.999868	6	93	negative regulation of G1/S transition of mitotic cell cycle	BP	0.0588114	1
GO:0031571	0.000918257	0.999898	5	62	mitotic G1 DNA damage checkpoint	BP	0.0588114	1
GO:0044819	0.000918257	0.999898	5	62	mitotic G1/S transition checkpoint	BP	0.0588114	1
GO:0062012	0.000938635	0.999747	11	297	regulation of small molecule metabolic process	BP	0.0599413	1
GO:0009994	0.000985685	0.999924	4	37	oocyte differentiation	BP	0.0625973	1
GO:0044783	0.000987759	0.999888	5	63	G1 DNA damage checkpoint	BP	0.0625973	1
GO:0071695	0.000988799	0.999825	7	131	anatomical structure maturation	BP	0.0625973	1
GO:0045143	0.00100701	0.999921	4	37	homologous chromosome segregation	BP	0.0635666	1
GO:2000045	0.00101421	0.99982	7	130	regulation of G1/S transition of mitotic cell cycle	BP	0.0638369	1
GO:2000779	0.00103539	0.999881	5	65	regulation of double-strand break repair	BP	0.0649801	1
GO:0044773	0.00103831	0.999846	6	95	mitotic DNA damage checkpoint	BP	0.0649801	1
GO:0005623	0.00105085	0.999687	176	13699	cell	CC	0.0655777	1
GO:0032153	0.00107213	0.999876	5	64	cell division site	CC	0.0666655	1
GO:1902807	0.00107437	0.99984	6	96	negative regulation of cell cycle G1/S phase transition	BP	0.0666655	1
GO:0051781	0.00108402	0.999874	5	65	positive regulation of cell division	BP	0.0670746	1
GO:0045737	0.00108858	0.999954	3	17	positive regulation of cyclin-dependent protein serine/threonine kinase activity	BP	0.067167	1
GO:0051338	0.00109227	0.999554	21	837	regulation of transferase activity	BP	0.0672052	1
GO:1990939	0.00110731	0.999911	4	39	ATP-dependent microtubule motor activity	MF	0.0677545	1
GO:0032559	0.00110738	0.999476	30	1391	adenyl ribonucleotide binding	MF	0.0677545	1
GO:1903429	0.0011801	0.999948	3	18	regulation of cell maturation	BP	0.0720024	1
GO:0045471	0.00125863	0.999806	6	99	response to ethanol	BP	0.0765804	1
GO:0036094	0.0012756	0.999323	42	2198	small molecule binding	MF	0.077398	1
GO:0030554	0.00128196	0.999387	30	1404	adenyl nucleotide binding	MF	0.0775693	1
GO:0052696	0.0013637	0.999984	2	5	flavonoid glucuronidation	BP	0.082288	1
GO:0015020	0.00139925	0.999934	3	19	glucuronosyltransferase activity	MF	0.0840153	1
GO:0019985	0.00140133	0.99988	4	40	translesion synthesis	BP	0.0840153	1
GO:1901992	0.00140383	0.999827	5	68	positive regulation of mitotic cell cycle phase transition	BP	0.0840153	1
GO:1903862	0.00142492	0.999983	2	5	positive regulation of oxidative phosphorylation	BP	0.0850451	1
GO:0032993	0.00143413	0.999689	8	177	protein-DNA complex	CC	0.085362	1
GO:0030866	0.0014432	0.999875	4	41	cortical actin cytoskeleton organization	BP	0.0856693	1
GO:0016758	0.00146066	0.999683	8	179	transferase activity, transferring hexosyl groups	MF	0.086471	1
GO:0070987	0.0015154	0.999927	3	19	error-free translesion synthesis	BP	0.0894268	1
GO:0051493	0.00151875	0.999488	14	466	regulation of cytoskeleton organization	BP	0.0894268	1
GO:0016462	0.00160061	0.999341	20	804	pyrophosphatase activity	MF	0.093994	1
GO:0006282	0.00161752	0.999738	6	105	regulation of DNA repair	BP	0.0947329	1
GO:0097305	0.00164791	0.999635	8	182	response to alcohol	BP	0.0958491	1
GO:0016817	0.0016497	0.999319	20	806	hydrolase activity, acting on acid anhydrides	MF	0.0958491	1
GO:0016818	0.0016497	0.999319	20	806	hydrolase activity, acting on acid anhydrides, in phosphorus-containing anhydrides	MF	0.0958491	1
GO:2001021	0.00174653	0.999773	5	72	negative regulation of response to DNA damage stimulus	BP	0.101069	1
GO:1902806	0.00174877	0.999658	7	143	regulation of cell cycle G1/S phase transition	BP	0.101069	1
GO:0042276	0.00175668	0.99991	3	20	error-prone translesion synthesis	BP	0.101259	1
GO:0042493	0.00176358	0.999268	20	809	response to drug	BP	0.10139	1
GO:0009636	0.00179952	0.999409	13	421	response to toxic substance	BP	0.103185	1
GO:0004674	0.00181863	0.999402	13	424	protein serine/threonine kinase activity	MF	0.104009	1
GO:0046677	0.00190193	0.999478	10	276	response to antibiotic	BP	0.108489	1
GO:0005721	0.00193818	0.999897	3	21	pericentric heterochromatin	CC	0.11027	1
GO:0034622	0.00194695	0.999118	24	1049	cellular protein-containing complex assembly	BP	0.110482	1
GO:1904031	0.00199806	0.999893	3	21	positive regulation of cyclin-dependent protein kinase activity	BP	0.113089	1
GO:0017111	0.00201317	0.999175	19	761	nucleoside-triphosphatase activity	MF	0.113651	1
GO:0042538	0.0020303	0.999968	2	6	hyperosmotic salinity response	BP	0.114045	1
GO:0016757	0.00203056	0.999484	9	232	transferase activity, transferring glycosyl groups	MF	0.114045	1
GO:0052697	0.00203832	0.999968	2	6	xenobiotic glucuronidation	BP	0.114188	1
GO:1905446	0.0020585	0.999967	2	6	regulation of mitochondrial ATP synthesis coupled electron transport	BP	0.115024	1
GO:0010032	0.00210374	0.999966	2	6	meiotic chromosome condensation	BP	0.117014	1
GO:0090166	0.00210481	0.999966	2	6	Golgi disassembly	BP	0.117014	1
GO:1901857	0.00213085	0.999966	2	6	positive regulation of cellular respiration	BP	0.118162	1
GO:0045840	0.00213686	0.999793	4	45	positive regulation of mitotic nuclear division	BP	0.118197	1
GO:0035639	0.00215202	0.9989	33	1648	purine ribonucleoside triphosphate binding	MF	0.118735	1
GO:0019216	0.00216592	0.999351	11	330	regulation of lipid metabolic process	BP	0.119119	1
GO:0005663	0.00216986	0.999965	2	6	DNA replication factor C complex	CC	0.119119	1
GO:0030865	0.00223408	0.99978	4	46	cortical cytoskeleton organization	BP	0.122338	1
GO:0000132	0.00231891	0.999868	3	22	establishment of mitotic spindle orientation	BP	0.126667	1
GO:0071158	0.00240001	0.999664	5	77	positive regulation of cell cycle arrest	BP	0.130572	1
GO:0000166	0.00240233	0.998721	37	1927	nucleotide binding	MF	0.130572	1
GO:1901265	0.00242461	0.998708	37	1928	nucleoside phosphate binding	MF	0.131457	1
GO:0003774	0.00250309	0.999556	6	115	motor activity	MF	0.135377	1
GO:0000731	0.00251156	0.999745	4	47	DNA synthesis involved in DNA repair	BP	0.1355	1
GO:0034644	0.00258265	0.999632	5	78	cellular response to UV	BP	0.138993	1
GO:0006066	0.00260067	0.999255	10	289	alcohol metabolic process	BP	0.13962	1
GO:0048146	0.00263179	0.999729	4	48	positive regulation of fibroblast proliferation	BP	0.140945	1
GO:0080135	0.00265137	0.998976	16	607	regulation of cellular response to stress	BP	0.141502	1
GO:0090329	0.00265511	0.999725	4	48	regulation of DNA-dependent DNA replication	BP	0.141502	1
GO:0006297	0.00266939	0.99984	3	23	nucleotide-excision repair, DNA gap filling	BP	0.141918	1
GO:0018105	0.00268735	0.999287	9	243	peptidyl-serine phosphorylation	BP	0.142527	1
GO:0042803	0.00271386	0.998885	18	719	protein homodimerization activity	MF	0.143586	1
GO:0019900	0.00278263	0.998886	17	666	kinase binding	MF	0.146869	1
GO:0065003	0.00279558	0.998533	34	1729	protein-containing complex assembly	BP	0.147198	1
GO:0035184	0.0028582	0.999944	2	7	histone threonine kinase activity	MF	0.149775	1
GO:0035405	0.0028582	0.999944	2	7	histone-threonine phosphorylation	BP	0.149775	1
GO:0010997	0.00292724	0.999941	2	7	anaphase-promoting complex binding	MF	0.153027	1
GO:0005828	0.00295039	0.999941	2	7	kinetochore microtubule	CC	0.15387	1
GO:0008299	0.00297385	0.999814	3	24	isoprenoid biosynthetic process	BP	0.154725	1
GO:0051305	0.00299473	0.999939	2	7	chromosome movement towards spindle pole	BP	0.155442	1
GO:0032201	0.00300624	0.999811	3	24	telomere maintenance via semi-conservative replication	BP	0.155671	1
GO:0016725	0.00303673	0.999938	2	7	oxidoreductase activity, acting on CH or CH2 groups	MF	0.156212	1
GO:0045144	0.00303808	0.999938	2	7	meiotic sister chromatid segregation	BP	0.156212	1
GO:0051177	0.00303808	0.999938	2	7	meiotic sister chromatid cohesion	BP	0.156212	1
GO:0000079	0.00315805	0.999527	5	82	regulation of cyclin-dependent protein serine/threonine kinase activity	BP	0.162	1
GO:0006301	0.00319472	0.999652	4	50	postreplication repair	BP	0.163498	1
GO:0005488	0.00344215	0.998285	163	12424	binding	MF	0.17575	1
GO:0044380	0.00346434	0.999613	4	52	protein localization to cytoskeleton	BP	0.176472	1
GO:0032555	0.00352289	0.998138	33	1700	purine ribonucleotide binding	MF	0.179038	1
GO:0097431	0.00358663	0.999758	3	26	mitotic spindle pole	CC	0.181855	1
GO:0007062	0.00363292	0.999588	4	52	sister chromatid cohesion	BP	0.183777	1
GO:0008284	0.00368746	0.99844	18	745	positive regulation of cell proliferation	BP	0.186106	1
GO:0052695	0.00381225	0.999909	2	8	cellular glucuronidation	BP	0.191962	1
GO:0007144	0.00384524	0.999908	2	8	female meiosis I	BP	0.192932	1
GO:1904029	0.00384914	0.999396	5	86	regulation of cyclin-dependent protein kinase activity	BP	0.192932	1
GO:0071392	0.00386968	0.999731	3	27	cellular response to estradiol stimulus	BP	0.193519	1
GO:0045835	0.00388406	0.999907	2	8	negative regulation of meiotic nuclear division	BP	0.193796	1
GO:0007135	0.00395774	0.999904	2	8	meiosis II	BP	0.196577	1
GO:0061983	0.00395774	0.999904	2	8	meiosis II cell cycle process	BP	0.196577	1
GO:0032553	0.00396927	0.997885	33	1713	ribonucleotide binding	MF	0.196703	1
GO:0017076	0.00403541	0.997847	33	1715	purine nucleotide binding	MF	0.199391	1
GO:0090543	0.00404172	0.999714	3	27	Flemming body	CC	0.199391	1
GO:0051294	0.00417141	0.999702	3	27	establishment of spindle orientation	BP	0.205327	1
GO:0055086	0.00431294	0.998247	16	632	nucleobase-containing small molecule metabolic process	BP	0.211817	1
GO:0018209	0.00433853	0.998761	9	261	peptidyl-serine modification	BP	0.212598	1
GO:1902750	0.00435141	0.99948	4	55	negative regulation of cell cycle G2/M phase transition	BP	0.212753	1
GO:0048608	0.0044002	0.998551	11	363	reproductive structure development	BP	0.214435	1
GO:0007548	0.0044054	0.998852	8	215	sex differentiation	BP	0.214435	1
GO:1903580	0.00445768	0.999673	3	28	positive regulation of ATP metabolic process	BP	0.216139	1
GO:0051785	0.00446013	0.999463	4	55	positive regulation of nuclear division	BP	0.216139	1
GO:0021700	0.00463427	0.998782	8	217	developmental maturation	BP	0.224082	1
GO:0061458	0.00468315	0.998445	11	366	reproductive system development	BP	0.225946	1
GO:0090307	0.00480585	0.999409	4	57	mitotic spindle assembly	BP	0.231357	1
GO:1904667	0.0048784	0.999865	2	9	negative regulation of ubiquitin protein ligase activity	BP	0.234334	1
GO:0031618	0.00491758	0.999863	2	9	nuclear pericentric heterochromatin	CC	0.2357	1
GO:0032182	0.00495921	0.999172	5	91	ubiquitin-like protein binding	MF	0.237176	1
GO:0007281	0.00497378	0.99882	7	173	germ cell development	BP	0.237355	1
GO:0004672	0.00520967	0.997907	15	594	protein kinase activity	MF	0.247859	1
GO:0003682	0.00521653	0.998058	13	478	chromatin binding	MF	0.247859	1
GO:0008406	0.0052827	0.998732	7	176	gonad development	BP	0.24994	1
GO:0019901	0.00528315	0.997875	15	593	protein kinase binding	MF	0.24994	1
GO:0009411	0.00540183	0.998876	6	132	response to UV	BP	0.255004	1
GO:0016709	0.00551686	0.999561	3	30	oxidoreductase activity, acting on paired donors, with incorporation or reduction of molecular oxygen, NAD(P)H as one donor, and incorporation of one atom of oxygen	MF	0.259732	1
GO:0043161	0.00552571	0.998123	11	371	proteasome-mediated ubiquitin-dependent protein catabolic process	BP	0.259732	1
GO:0007129	0.00555449	0.999557	3	30	synapsis	BP	0.260526	1
GO:0007569	0.00582121	0.99899	5	95	cell aging	BP	0.272452	1
GO:0007050	0.00585261	0.998399	8	224	cell cycle arrest	BP	0.273338	1
GO:0071214	0.00592155	0.998225	9	273	cellular response to abiotic stimulus	BP	0.275383	1
GO:0104004	0.00592155	0.998225	9	273	cellular response to environmental stimulus	BP	0.275383	1
GO:0006270	0.00594049	0.999513	3	31	DNA replication initiation	BP	0.275679	1
GO:0045137	0.00596857	0.998534	7	180	development of primary sexual characteristics	BP	0.276396	1
GO:0032875	0.00602365	0.99981	2	10	regulation of DNA endoreduplication	BP	0.277959	1
GO:0031297	0.00603369	0.999503	3	31	replication fork processing	BP	0.277959	1
GO:0009628	0.00604038	0.997142	21	964	response to abiotic stimulus	BP	0.277959	1
GO:0055015	0.00606437	0.999808	2	10	ventricular cardiac muscle cell development	BP	0.278478	1
GO:0009812	0.00609327	0.999806	2	10	flavonoid metabolic process	BP	0.279219	1
GO:0031572	0.0061375	0.999491	3	31	G2 DNA damage checkpoint	BP	0.279912	1
GO:0010498	0.00614375	0.997769	12	430	proteasomal protein catabolic process	BP	0.279912	1
GO:0070938	0.0061481	0.999804	2	10	contractile ring	CC	0.279912	1
GO:0043227	0.00615949	0.99632	145	10773	membrane-bounded organelle	CC	0.279912	1
GO:0071156	0.00644581	0.998853	5	97	regulation of cell cycle arrest	BP	0.292317	1
GO:0051347	0.00679572	0.997282	14	553	positive regulation of transferase activity	BP	0.307548	1
GO:0009112	0.0068243	0.999411	3	32	nucleobase metabolic process	BP	0.307899	1
GO:0071482	0.00683159	0.998767	5	98	cellular response to light stimulus	BP	0.307899	1
GO:0045981	0.00704856	0.999383	3	33	positive regulation of nucleotide metabolic process	BP	0.316376	1
GO:1900544	0.00704856	0.999383	3	33	positive regulation of purine nucleotide metabolic process	BP	0.316376	1
GO:0051704	0.00712149	0.995983	35	1911	multi-organism process	BP	0.318996	1
GO:0032355	0.00721908	0.998679	5	100	response to estradiol	BP	0.322708	1
GO:0042802	0.00725202	0.996111	29	1499	identical protein binding	MF	0.32352	1
GO:0009117	0.00732933	0.997043	14	552	nucleotide metabolic process	BP	0.325745	1
GO:0060707	0.00733361	0.999739	2	11	trophoblast giant cell differentiation	BP	0.325745	1
GO:0042023	0.00734651	0.999738	2	11	DNA endoreduplication	BP	0.325745	1
GO:0034614	0.00737806	0.99836	6	142	cellular response to reactive oxygen species	BP	0.326125	1
GO:0031110	0.00738487	0.998969	4	64	regulation of microtubule polymerization or depolymerization	BP	0.326125	1
GO:2000105	0.00743451	0.999733	2	11	positive regulation of DNA-dependent DNA replication	BP	0.327657	1
GO:0072520	0.00746717	0.999732	2	11	seminiferous tubule development	BP	0.328436	1
GO:0032508	0.00752518	0.998943	4	64	DNA duplex unwinding	BP	0.330324	1
GO:0030330	0.00755778	0.998601	5	101	DNA damage response, signal transduction by p53 class mediator	BP	0.331091	1
GO:0018107	0.0076481	0.99858	5	102	peptidyl-threonine phosphorylation	BP	0.334129	1
GO:0001741	0.00765764	0.999721	2	11	XY body	CC	0.334129	1
GO:0005720	0.00776443	0.999295	3	34	nuclear heterochromatin	CC	0.338116	1
GO:0005657	0.00797598	0.99886	4	66	replication fork	CC	0.346639	1
GO:0006753	0.00802427	0.996727	14	558	nucleoside phosphate metabolic process	BP	0.348047	1
GO:0004869	0.00805708	0.999258	3	34	cysteine-type endopeptidase inhibitor activity	MF	0.348779	1
GO:0051656	0.00809379	0.996953	12	448	establishment of organelle localization	BP	0.349677	1
GO:2000042	0.00826656	0.999682	2	12	negative regulation of double-strand break repair via homologous recombination	BP	0.356438	1
GO:0004693	0.00868375	0.999177	3	35	cyclin-dependent protein serine/threonine kinase activity	MF	0.373691	1
GO:0051447	0.00883523	0.999649	2	12	negative regulation of meiotic cell cycle	BP	0.379465	1
GO:0070914	0.0088748	0.999646	2	12	UV-damage excision repair	BP	0.380418	1
GO:0042127	0.00906809	0.99521	26	1330	regulation of cell proliferation	BP	0.387944	1
GO:0000781	0.00960525	0.99774	6	149	chromosome, telomeric region	CC	0.410124	1
GO:0018210	0.0097026	0.998089	5	108	peptidyl-threonine modification	BP	0.413474	1
GO:0010035	0.00976957	0.996229	12	459	response to inorganic substance	BP	0.41552	1
GO:0070317	0.00984652	0.99902	3	37	negative regulation of G0 to G1 transition	BP	0.417981	1
GO:0006289	0.00991395	0.998038	5	107	nucleotide-excision repair	BP	0.420029	1
GO:0030234	0.0100986	0.995169	19	882	enzyme regulator activity	MF	0.427025	1
GO:0042769	0.0101987	0.998972	3	37	DNA damage response, detection of DNA damage	BP	0.428669	1
GO:0006296	0.0102229	0.998968	3	37	nucleotide-excision repair, DNA incision, 5'-to lesion	BP	0.428669	1
GO:0021685	0.0102721	1	1	1	cerebellar granular layer structural organization	BP	0.428669	1
GO:0006063	0.0103299	0.999549	2	13	uronic acid metabolic process	BP	0.428669	1
GO:0019585	0.0103299	0.999549	2	13	glucuronate metabolic process	BP	0.428669	1
GO:0000723	0.0104367	0.9975	6	151	telomere maintenance	BP	0.428669	1
GO:0031616	0.0105594	0.999534	2	13	spindle pole centrosome	CC	0.428669	1
GO:0006793	0.0105893	0.993482	46	2760	phosphorus metabolic process	BP	0.428669	1
GO:0045769	0.0108203	1	1	1	negative regulation of asymmetric cell division	BP	0.428669	1
GO:0030295	0.0108689	0.998297	4	71	protein kinase activator activity	MF	0.428669	1
GO:0061135	0.0109166	0.997786	5	110	endopeptidase regulator activity	MF	0.428669	1
GO:1901135	0.0110507	0.994465	21	1018	carbohydrate derivative metabolic process	BP	0.428669	1
GO:1901360	0.0113808	0.992425	81	5456	organic cyclic compound metabolic process	BP	0.428669	1
GO:0051445	0.0114609	0.99879	3	39	regulation of meiotic cell cycle	BP	0.428669	1
GO:0033301	0.0114765	1	1	1	cell cycle comprising mitosis without cytokinesis	BP	0.428669	1
GO:0070762	0.0115692	1	1	1	nuclear pore transmembrane ring	CC	0.428669	1
GO:0071314	0.0116233	1	1	1	cellular response to cocaine	BP	0.428669	1
GO:0051782	0.0117302	0.999448	2	14	negative regulation of cell division	BP	0.428669	1
GO:0044281	0.0117518	0.993333	31	1692	small molecule metabolic process	BP	0.428669	1
GO:0009416	0.0117755	0.996361	8	253	response to light stimulus	BP	0.428669	1
GO:0033683	0.0117789	0.998744	3	39	nucleotide-excision repair, DNA incision	BP	0.428669	1
GO:0000928	0.0117904	1	1	1	gamma-tubulin small complex, spindle pole body	CC	0.428669	1
GO:0044732	0.0117904	1	1	1	mitotic spindle pole body	CC	0.428669	1
GO:0051417	0.0117904	1	1	1	microtubule nucleation by spindle pole body	BP	0.428669	1
GO:0061495	0.0117904	1	1	1	gamma-tubulin small complex, mitotic spindle pole body	CC	0.428669	1
GO:0048308	0.0117932	0.999443	2	14	organelle inheritance	BP	0.428669	1
GO:0048313	0.0117932	0.999443	2	14	Golgi inheritance	BP	0.428669	1
GO:1901615	0.0118279	0.99553	11	416	organic hydroxy compound metabolic process	BP	0.428669	1
GO:0043130	0.0118374	0.998097	4	73	ubiquitin binding	MF	0.428669	1
GO:0010457	0.011844	0.999439	2	14	centriole-centriole cohesion	BP	0.428669	1
GO:0099606	0.0118478	1	1	1	microtubule plus-end directed mitotic chromosome migration	BP	0.428669	1
GO:0099607	0.0118478	1	1	1	lateral attachment of mitotic spindle microtubules to kinetochore	BP	0.428669	1
GO:0001572	0.0118485	1	1	1	lactosylceramide biosynthetic process	BP	0.428669	1
GO:0046478	0.0118485	1	1	1	lactosylceramide metabolic process	BP	0.428669	1
GO:0033593	0.0118884	1	1	1	BRCA2-MAGE-D1 complex	CC	0.428669	1
GO:0000941	0.0118927	1	1	1	condensed nuclear chromosome inner kinetochore	CC	0.428669	1
GO:0061772	0.0119071	1	1	1	drug transport across blood-nerve barrier	BP	0.428669	1
GO:1903544	0.0119071	1	1	1	response to butyrate	BP	0.428669	1
GO:1903545	0.0119071	1	1	1	cellular response to butyrate	BP	0.428669	1
GO:0000741	0.0119863	1	1	1	karyogamy	BP	0.428669	1
GO:0007344	0.0119863	1	1	1	pronuclear fusion	BP	0.428669	1
GO:0008785	0.0120334	1	1	1	alkyl hydroperoxide reductase activity	MF	0.428669	1
GO:0004343	0.0120612	1	1	1	glucosamine 6-phosphate N-acetyltransferase activity	MF	0.428669	1
GO:0008584	0.0120729	0.997488	5	114	male gonad development	BP	0.428669	1
GO:0043626	0.0121173	1	1	1	PCNA complex	CC	0.428669	1
GO:0044796	0.0121173	1	1	1	DNA polymerase processivity factor complex	CC	0.428669	1
GO:1903126	0.0121291	1	1	1	negative regulation of centriole-centriole cohesion	BP	0.428669	1
GO:0048160	0.0121389	1	1	1	primary follicle stage	BP	0.428669	1
GO:0070463	0.0121424	1	1	1	tubulin-dependent ATPase activity	MF	0.428669	1
GO:0008398	0.0121572	1	1	1	sterol 14-demethylase activity	MF	0.428669	1
GO:0033488	0.0121572	1	1	1	cholesterol biosynthetic process via 24,25-dihydrolanosterol	BP	0.428669	1
GO:0036316	0.0121623	1	1	1	SREBP-SCAP complex retention in endoplasmic reticulum	BP	0.428669	1
GO:1901303	0.0121623	1	1	1	negative regulation of cargo loading into COPII-coated vesicle	BP	0.428669	1
GO:0022607	0.0122092	0.992447	45	2704	cellular component assembly	BP	0.428669	1
GO:0004452	0.0122309	1	1	1	isopentenyl-diphosphate delta-isomerase activity	MF	0.428669	1
GO:0050992	0.0122309	1	1	1	dimethylallyl diphosphate biosynthetic process	BP	0.428669	1
GO:0050993	0.0122309	1	1	1	dimethylallyl diphosphate metabolic process	BP	0.428669	1
GO:0004044	0.0122665	1	1	1	amidophosphoribosyltransferase activity	MF	0.428669	1
GO:0010879	0.012273	1	1	1	cholesterol transport involved in cholesterol storage	BP	0.428669	1
GO:0004799	0.0122744	1	1	1	thymidylate synthase activity	MF	0.428669	1
GO:0019088	0.0122744	1	1	1	immortalization of host cell by virus	BP	0.428669	1
GO:0020021	0.0122744	1	1	1	immortalization of host cell	BP	0.428669	1
GO:0042083	0.0122744	1	1	1	5,10-methylenetetrahydrofolate-dependent methyltransferase activity	MF	0.428669	1
GO:0010015	0.0123052	1	1	1	root morphogenesis	BP	0.428669	1
GO:0010053	0.0123052	1	1	1	root epidermal cell differentiation	BP	0.428669	1
GO:0010054	0.0123052	1	1	1	trichoblast differentiation	BP	0.428669	1
GO:0022622	0.0123052	1	1	1	root system development	BP	0.428669	1
GO:0031763	0.0123052	1	1	1	galanin receptor binding	MF	0.428669	1
GO:0031764	0.0123052	1	1	1	type 1 galanin receptor binding	MF	0.428669	1
GO:0031765	0.0123052	1	1	1	type 2 galanin receptor binding	MF	0.428669	1
GO:0031766	0.0123052	1	1	1	type 3 galanin receptor binding	MF	0.428669	1
GO:0048364	0.0123052	1	1	1	root development	BP	0.428669	1
GO:0048764	0.0123052	1	1	1	trichoblast maturation	BP	0.428669	1
GO:0048765	0.0123052	1	1	1	root hair cell differentiation	BP	0.428669	1
GO:0048767	0.0123052	1	1	1	root hair elongation	BP	0.428669	1
GO:0080147	0.0123052	1	1	1	root hair cell development	BP	0.428669	1
GO:0090558	0.0123052	1	1	1	plant epidermis development	BP	0.428669	1
GO:0090627	0.0123052	1	1	1	plant epidermal cell differentiation	BP	0.428669	1
GO:0099402	0.0123052	1	1	1	plant organ development	BP	0.428669	1
GO:1902890	0.0123052	1	1	1	regulation of root hair elongation	BP	0.428669	1
GO:1902891	0.0123052	1	1	1	negative regulation of root hair elongation	BP	0.428669	1
GO:1903888	0.0123052	1	1	1	regulation of plant epidermal cell differentiation	BP	0.428669	1
GO:1903889	0.0123052	1	1	1	negative regulation of plant epidermal cell differentiation	BP	0.428669	1
GO:1905392	0.0123052	1	1	1	plant organ morphogenesis	BP	0.428669	1
GO:1905421	0.0123052	1	1	1	regulation of plant organ morphogenesis	BP	0.428669	1
GO:1905422	0.0123052	1	1	1	negative regulation of plant organ morphogenesis	BP	0.428669	1
GO:2000067	0.0123052	1	1	1	regulation of root morphogenesis	BP	0.428669	1
GO:2000280	0.0123052	1	1	1	regulation of root development	BP	0.428669	1
GO:0046680	0.0123186	1	1	1	response to DDT	BP	0.428669	1
GO:2000775	0.0123186	1	1	1	histone H3-S10 phosphorylation involved in chromosome condensation	BP	0.428669	1
GO:0004506	0.0123327	1	1	1	squalene monooxygenase activity	MF	0.428669	1
GO:2000431	0.0123346	1	1	1	regulation of cytokinesis, actomyosin contractile ring assembly	BP	0.428669	1
GO:0030892	0.0123409	1	1	1	mitotic cohesin complex	CC	0.428669	1
GO:0004421	0.0123439	1	1	1	hydroxymethylglutaryl-CoA synthase activity	MF	0.428669	1
GO:0009645	0.0123439	1	1	1	response to low light intensity stimulus	BP	0.428669	1
GO:0010142	0.0123439	1	1	1	farnesyl diphosphate biosynthetic process, mevalonate pathway	BP	0.428669	1
GO:0046690	0.0123439	1	1	1	response to tellurium ion	BP	0.428669	1
GO:1902767	0.0123439	1	1	1	isoprenoid biosynthetic process via mevalonate	BP	0.428669	1
GO:0042774	0.0123455	1	1	1	plasma membrane ATP synthesis coupled electron transport	BP	0.428669	1
GO:0032392	0.0123494	0.997989	4	74	DNA geometric change	BP	0.428669	1
GO:0034722	0.0123696	1	1	1	gamma-glutamyl-peptidase activity	MF	0.428669	1
GO:0006061	0.0123754	1	1	1	sorbitol biosynthetic process	BP	0.428669	1
GO:0018931	0.0123754	1	1	1	naphthalene metabolic process	BP	0.428669	1
GO:0019406	0.0123754	1	1	1	hexitol biosynthetic process	BP	0.428669	1
GO:0043795	0.0123754	1	1	1	glyceraldehyde oxidoreductase activity	MF	0.428669	1
GO:0090420	0.0123754	1	1	1	naphthalene-containing compound metabolic process	BP	0.428669	1
GO:0005971	0.0123781	1	1	1	ribonucleoside-diphosphate reductase complex	CC	0.428669	1
GO:0035175	0.0123805	1	1	1	histone kinase activity (H3-S10 specific)	MF	0.428669	1
GO:0033316	0.012389	1	1	1	meiotic spindle assembly checkpoint	BP	0.428669	1
GO:0044779	0.012389	1	1	1	meiotic spindle checkpoint	BP	0.428669	1
GO:1902103	0.012389	1	1	1	negative regulation of metaphase/anaphase transition of meiotic cell cycle	BP	0.428669	1
GO:1903096	0.012389	1	1	1	protein localization to meiotic spindle midzone	BP	0.428669	1
GO:1905133	0.012389	1	1	1	negative regulation of meiotic chromosome separation	BP	0.428669	1
GO:1905359	0.012389	1	1	1	protein localization to meiotic spindle	BP	0.428669	1
GO:0004420	0.0124076	1	1	1	hydroxymethylglutaryl-CoA reductase (NADPH) activity	MF	0.428669	1
GO:0042282	0.0124076	1	1	1	hydroxymethylglutaryl-CoA reductase activity	MF	0.428669	1
GO:0046546	0.0125142	0.997373	5	115	development of primary male sexual characteristics	BP	0.431671	1
GO:0007568	0.0126332	0.996046	8	256	aging	BP	0.43496	1
GO:0000792	0.0126493	0.997924	4	75	heterochromatin	CC	0.43496	1
GO:1901362	0.0126848	0.991778	59	3771	organic cyclic compound biosynthetic process	BP	0.435498	1
GO:0048145	0.0128291	0.997886	4	75	regulation of fibroblast proliferation	BP	0.439762	1
GO:0004712	0.0128618	0.99858	3	41	protein serine/threonine/tyrosine kinase activity	MF	0.440197	1
GO:0033158	0.012933	0.999354	2	15	regulation of protein import into nucleus, translocation	BP	0.441941	1
GO:0070316	0.0130327	0.998554	3	41	regulation of G0 to G1 transition	BP	0.444655	1
GO:0072331	0.0130541	0.996273	7	208	signal transduction by p53 class mediator	BP	0.444692	1
GO:0045005	0.0131267	0.99854	3	41	DNA-dependent DNA replication maintenance of fidelity	BP	0.446472	1
GO:0033365	0.0133286	0.993572	18	840	protein localization to organelle	BP	0.452634	1
GO:0048144	0.0134054	0.997762	4	76	fibroblast proliferation	BP	0.454538	1
GO:0055012	0.0134403	0.999315	2	15	ventricular cardiac muscle cell differentiation	BP	0.455018	1
GO:0000400	0.013583	0.999304	2	15	four-way junction DNA binding	MF	0.459046	1
GO:0071371	0.0136012	0.999302	2	15	cellular response to gonadotropin stimulus	BP	0.459046	1
GO:0036315	0.0138477	0.999283	2	15	cellular response to sterol	BP	0.466647	1
GO:0006206	0.0139259	0.999277	2	15	pyrimidine nucleobase metabolic process	BP	0.468561	1
GO:0000784	0.0140539	0.996963	5	117	nuclear chromosome, telomeric region	CC	0.472143	1
GO:0008610	0.0141141	0.993831	14	600	lipid biosynthetic process	BP	0.473438	1
GO:0006796	0.0142843	0.99107	45	2734	phosphate-containing compound metabolic process	BP	0.477995	1
GO:0019209	0.014313	0.997563	4	77	kinase activator activity	MF	0.477995	1
GO:0003674	0.0143154	0.994256	175	13897	molecular_function	MF	0.477995	1
GO:0019887	0.014445	0.996283	6	163	protein kinase regulator activity	MF	0.481587	1
GO:0045023	0.0147506	0.998283	3	43	G0 to G1 transition	BP	0.491029	1
GO:0008194	0.0147849	0.996762	5	120	UDP-glycosyltransferase activity	MF	0.491425	1
GO:0010972	0.0149083	0.998258	3	43	negative regulation of G2/M transition of mitotic cell cycle	BP	0.494776	1
GO:0048732	0.0149609	0.99445	10	375	gland development	BP	0.495768	1
GO:0051641	0.0151746	0.990556	43	2590	cellular localization	BP	0.502091	1
GO:0051444	0.015239	0.999164	2	16	negative regulation of ubiquitin-protein transferase activity	BP	0.50319	1
GO:0032200	0.0152537	0.996027	6	164	telomere organization	BP	0.50319	1
GO:0097367	0.0157687	0.990635	34	1954	carbohydrate derivative binding	MF	0.519396	1
GO:0071398	0.0158525	0.998102	3	44	cellular response to fatty acid	BP	0.521127	1
GO:0043549	0.0158689	0.992549	16	737	regulation of kinase activity	BP	0.521127	1
GO:0006890	0.0164513	0.997076	4	81	retrograde vesicle-mediated transport, Golgi to ER	BP	0.53902	1
GO:0048232	0.016463	0.993801	10	379	male gamete generation	BP	0.53902	1
GO:0070301	0.0168819	0.996976	4	82	cellular response to hydrogen peroxide	BP	0.551912	1
GO:0003824	0.0169955	0.988501	75	5055	catalytic activity	MF	0.554797	1
GO:0007131	0.0171211	0.997889	3	45	reciprocal meiotic recombination	BP	0.55662	1
GO:0035825	0.0171211	0.997889	3	45	homologous recombination	BP	0.55662	1
GO:0009651	0.0171275	0.998995	2	17	response to salt stress	BP	0.55662	1
GO:0048523	0.0172847	0.988539	61	3980	negative regulation of cellular process	BP	0.560894	1
GO:0009200	0.0175453	0.998957	2	17	deoxyribonucleoside triphosphate metabolic process	BP	0.56851	1
GO:0006271	0.0177549	0.998938	2	17	DNA strand elongation involved in DNA replication	BP	0.57445	1
GO:0042542	0.0181212	0.99582	5	126	response to hydrogen peroxide	BP	0.585437	1
GO:0140097	0.0183132	0.995031	6	172	catalytic activity, acting on DNA	MF	0.590769	1
GO:0045860	0.0188958	0.99235	11	447	positive regulation of protein kinase activity	BP	0.608668	1
GO:2000773	0.0193908	0.998778	2	18	negative regulation of cellular senescence	BP	0.623608	1
GO:0006972	0.0194166	0.998776	2	18	hyperosmotic response	BP	0.623608	1
GO:0072698	0.0198347	0.997408	3	48	protein localization to microtubule cytoskeleton	BP	0.636105	1
GO:0008022	0.0201864	0.9944	6	177	protein C-terminus binding	MF	0.646436	1
GO:0046661	0.0202523	0.995192	5	130	male sex differentiation	BP	0.6476	1
GO:0003678	0.0205161	0.997285	3	48	DNA helicase activity	MF	0.65508	1
GO:0006998	0.0206138	0.997267	3	48	nuclear envelope organization	BP	0.657241	1
GO:0044283	0.0210174	0.990336	14	632	small molecule biosynthetic process	BP	0.669136	1
GO:0047322	0.0217586	0.999881	1	2	[hydroxymethylglutaryl-CoA reductase (NADPH)] kinase activity	MF	0.690724	1
GO:0050405	0.0217586	0.999881	1	2	[acetyl-CoA carboxylase] kinase activity	MF	0.690724	1
GO:0051438	0.0218436	0.997035	3	50	regulation of ubiquitin-protein transferase activity	BP	0.692421	1
GO:0070182	0.0219296	0.998518	2	19	DNA polymerase binding	MF	0.694141	1
GO:0006720	0.0220691	0.995708	4	88	isoprenoid metabolic process	BP	0.695098	1
GO:0021693	0.0220899	0.999877	1	2	cerebellar Purkinje cell layer structural organization	BP	0.695098	1
GO:0021698	0.0220899	0.999877	1	2	cerebellar cortex structural organization	BP	0.695098	1
GO:0045171	0.0223387	0.996942	3	50	intercellular bridge	CC	0.695098	1
GO:0015247	0.0224131	0.999874	1	2	aminophospholipid transmembrane transporter activity	MF	0.695098	1
GO:0033624	0.0225414	0.999872	1	2	negative regulation of integrin activation	BP	0.695098	1
GO:0043066	0.0225746	0.988949	16	767	negative regulation of apoptotic process	BP	0.695098	1
GO:0032154	0.0228727	0.996841	3	50	cleavage furrow	CC	0.695098	1
GO:0008092	0.0229304	0.988497	17	836	cytoskeletal protein binding	MF	0.695098	1
GO:1903436	0.0229774	0.999867	1	2	regulation of mitotic cytokinetic process	BP	0.695098	1
GO:1903438	0.0229774	0.999867	1	2	positive regulation of mitotic cytokinetic process	BP	0.695098	1
GO:1903490	0.0229774	0.999867	1	2	positive regulation of mitotic cytokinesis	BP	0.695098	1
GO:0002082	0.0231387	0.998384	2	20	regulation of oxidative phosphorylation	BP	0.695098	1
GO:1901301	0.023234	0.999864	1	2	regulation of cargo loading into COPII-coated vesicle	BP	0.695098	1
GO:0001674	0.0232501	0.999864	1	2	female germ cell nucleus	CC	0.695098	1
GO:0042585	0.0232501	0.999864	1	2	germinal vesicle	CC	0.695098	1
GO:0032877	0.0234165	0.999862	1	2	positive regulation of DNA endoreduplication	BP	0.695098	1
GO:0061860	0.023443	0.999862	1	2	DNA clamp unloader activity	MF	0.695098	1
GO:0090618	0.023443	0.999862	1	2	DNA clamp unloading	BP	0.695098	1
GO:0009330	0.0235108	0.999861	1	2	DNA topoisomerase complex (ATP-hydrolyzing)	CC	0.695098	1
GO:0036297	0.0235812	0.996703	3	51	interstrand cross-link repair	BP	0.695098	1
GO:0097124	0.0236539	0.999859	1	2	cyclin A2-CDK2 complex	CC	0.695098	1
GO:0033566	0.0236986	0.999859	1	2	gamma-tubulin complex localization	BP	0.695098	1
GO:1905319	0.0237548	0.999858	1	2	mesenchymal stem cell migration	BP	0.695098	1
GO:1905320	0.0237548	0.999858	1	2	regulation of mesenchymal stem cell migration	BP	0.695098	1
GO:1905322	0.0237548	0.999858	1	2	positive regulation of mesenchymal stem cell migration	BP	0.695098	1
GO:0007284	0.023771	0.999858	1	2	spermatogonial cell division	BP	0.695098	1
GO:1902298	0.0238262	0.999857	1	2	cell cycle DNA replication maintenance of fidelity	BP	0.695098	1
GO:1990426	0.0238262	0.999857	1	2	mitotic recombination-dependent replication fork processing	BP	0.695098	1
GO:1990505	0.0238262	0.999857	1	2	mitotic DNA replication maintenance of fidelity	BP	0.695098	1
GO:0072354	0.0238606	0.999857	1	2	histone kinase activity (H3-T3 specific)	MF	0.695098	1
GO:0072355	0.0238606	0.999857	1	2	histone H3-T3 phosphorylation	BP	0.695098	1
GO:0042700	0.0238628	0.999857	1	2	luteinizing hormone signaling pathway	BP	0.695098	1
GO:0007095	0.0239269	0.998299	2	20	mitotic G2 DNA damage checkpoint	BP	0.695098	1
GO:1900195	0.023989	0.999855	1	2	positive regulation of oocyte maturation	BP	0.695098	1
GO:0097752	0.0239901	0.999855	1	2	regulation of DNA stability	BP	0.695098	1
GO:1990918	0.023992	0.999855	1	2	double-strand break repair involved in meiotic recombination	BP	0.695098	1
GO:2000639	0.0240007	0.999855	1	2	negative regulation of SREBP signaling pathway	BP	0.695098	1
GO:0030337	0.0240107	0.999855	1	2	DNA polymerase processivity factor activity	MF	0.695098	1
GO:1905912	0.0240285	0.999855	1	2	regulation of calcium ion export across plasma membrane	BP	0.695098	1
GO:0072061	0.0240532	0.999854	1	2	inner medullary collecting duct development	BP	0.695098	1
GO:0008413	0.0240549	0.999854	1	2	8-oxo-7,8-dihydroguanosine triphosphate pyrophosphatase activity	MF	0.695098	1
GO:0035539	0.0240549	0.999854	1	2	8-oxo-7,8-dihydrodeoxyguanosine triphosphate pyrophosphatase activity	MF	0.695098	1
GO:0070557	0.0240553	0.999854	1	2	PCNA-p21 complex	CC	0.695098	1
GO:0003918	0.0240657	0.999854	1	2	DNA topoisomerase type II (ATP-hydrolyzing) activity	MF	0.695098	1
GO:0019035	0.0240657	0.999854	1	2	viral integration complex	CC	0.695098	1
GO:0045870	0.0240657	0.999854	1	2	positive regulation of single stranded viral RNA replication via double stranded DNA intermediate	BP	0.695098	1
GO:0061505	0.0240657	0.999854	1	2	DNA topoisomerase II activity	MF	0.695098	1
GO:1904666	0.0240814	0.998282	2	20	regulation of ubiquitin protein ligase activity	BP	0.695098	1
GO:1904170	0.0241474	0.999853	1	2	regulation of bleb assembly	BP	0.695098	1
GO:1904172	0.0241474	0.999853	1	2	positive regulation of bleb assembly	BP	0.695098	1
GO:0031431	0.0241915	0.999853	1	2	Dbf4-dependent protein kinase complex	CC	0.695098	1
GO:1901994	0.0242113	0.999852	1	2	negative regulation of meiotic cell cycle phase transition	BP	0.695098	1
GO:0097213	0.024213	0.999852	1	2	regulation of lysosomal membrane permeability	BP	0.695098	1
GO:0000701	0.0242209	0.999852	1	2	purine-specific mismatch base pair DNA N-glycosylase activity	MF	0.695098	1
GO:0019860	0.0242243	0.999852	1	2	uracil metabolic process	BP	0.695098	1
GO:0046013	0.0242651	0.999852	1	2	regulation of T cell homeostatic proliferation	BP	0.695098	1
GO:0050509	0.0242661	0.999852	1	2	N-acetylglucosaminyl-proteoglycan 4-beta-glucuronosyltransferase activity	MF	0.695098	1
GO:0000248	0.0242671	0.999852	1	2	C-5 sterol desaturase activity	MF	0.695098	1
GO:0070704	0.0242671	0.999852	1	2	sterol desaturase activity	MF	0.695098	1
GO:1902606	0.0242699	0.999852	1	2	regulation of large conductance calcium-activated potassium channel activity	BP	0.695098	1
GO:1902608	0.0242699	0.999852	1	2	positive regulation of large conductance calcium-activated potassium channel activity	BP	0.695098	1
GO:0002729	0.0242752	0.999852	1	2	positive regulation of natural killer cell cytokine production	BP	0.695098	1
GO:0010705	0.0242961	0.999851	1	2	meiotic DNA double-strand break processing involved in reciprocal meiotic recombination	BP	0.695098	1
GO:0060135	0.0242965	0.996562	3	52	maternal process involved in female pregnancy	BP	0.695098	1
GO:0097135	0.0243234	0.999851	1	2	cyclin E2-CDK2 complex	CC	0.695098	1
GO:0006060	0.0243285	0.999851	1	2	sorbitol metabolic process	BP	0.695098	1
GO:0046370	0.0243285	0.999851	1	2	fructose biosynthetic process	BP	0.695098	1
GO:2000312	0.024363	0.999851	1	2	regulation of kainate selective glutamate receptor activity	BP	0.695098	1
GO:0035402	0.0243715	0.99985	1	2	histone kinase activity (H3-T11 specific)	MF	0.695098	1
GO:0035407	0.0243715	0.99985	1	2	histone H3-T11 phosphorylation	BP	0.695098	1
GO:0010877	0.024412	0.99985	1	2	lipid transport involved in lipid storage	BP	0.695098	1
GO:0072741	0.0244424	0.99985	1	2	protein localization to cell division site	BP	0.695098	1
GO:1903119	0.0244424	0.99985	1	2	protein localization to actin cytoskeleton	BP	0.695098	1
GO:1904498	0.0244424	0.99985	1	2	protein localization to mitotic actomyosin contractile ring	BP	0.695098	1
GO:1990179	0.0244424	0.99985	1	2	protein localization to actomyosin contractile ring	BP	0.695098	1
GO:0046900	0.0245196	0.999849	1	2	tetrahydrofolylpolyglutamate metabolic process	BP	0.695098	1
GO:0044785	0.0245229	0.999849	1	2	metaphase/anaphase transition of meiotic cell cycle	BP	0.695098	1
GO:1902102	0.0245229	0.999849	1	2	regulation of metaphase/anaphase transition of meiotic cell cycle	BP	0.695098	1
GO:1905132	0.0245229	0.999849	1	2	regulation of meiotic chromosome separation	BP	0.695098	1
GO:0097238	0.0245392	0.999848	1	2	cellular response to methylglyoxal	BP	0.695098	1
GO:0097037	0.0246086	0.999848	1	2	heme export	BP	0.695098	1
GO:0071140	0.0246114	0.999848	1	2	resolution of mitotic recombination intermediates	BP	0.695098	1
GO:0050790	0.0246255	0.98495	33	1945	regulation of catalytic activity	BP	0.695098	1
GO:0007018	0.0250011	0.991862	7	239	microtubule-based movement	BP	0.704793	1
GO:0021846	0.0253714	0.998132	2	21	cell proliferation in forebrain	BP	0.713442	1
GO:0019886	0.0253731	0.994847	4	92	antigen processing and presentation of exogenous peptide antigen via MHC class II	BP	0.713442	1
GO:0016773	0.0257396	0.987507	15	718	phosphotransferase activity, alcohol group as acceptor	MF	0.722819	1
GO:0043069	0.0259344	0.987089	16	780	negative regulation of programmed cell death	BP	0.727358	1
GO:0051307	0.026315	0.998024	2	21	meiotic chromosome separation	BP	0.737089	1
GO:0005697	0.0264125	0.998013	2	21	telomerase holoenzyme complex	CC	0.738876	1
GO:0048522	0.0267098	0.981651	66	4458	positive regulation of cellular process	BP	0.74624	1
GO:0019207	0.0268994	0.992032	6	188	kinase regulator activity	MF	0.75058	1
GO:0051262	0.0272043	0.993024	5	139	protein tetramerization	BP	0.75734	1
GO:0060548	0.02722	0.986068	17	850	negative regulation of cell death	BP	0.75734	1
GO:0061695	0.0272454	0.990973	7	242	transferase complex, transferring phosphorus-containing groups	CC	0.75734	1
GO:0060045	0.0276607	0.997859	2	22	positive regulation of cardiac muscle cell proliferation	BP	0.76791	1
GO:0010212	0.0277496	0.992846	5	141	response to ionizing radiation	BP	0.769402	1
GO:0097711	0.0280096	0.994133	4	95	ciliary basal body-plasma membrane docking	BP	0.775628	1
GO:0002495	0.0281719	0.994089	4	95	antigen processing and presentation of peptide antigen via MHC class II	BP	0.779138	1
GO:1901576	0.0284664	0.980134	76	5260	organic substance biosynthetic process	BP	0.78629	1
GO:0006468	0.0286419	0.982929	28	1615	protein phosphorylation	BP	0.790142	1
GO:0044085	0.0288072	0.981026	46	2923	cellular component biogenesis	BP	0.793701	1
GO:0006541	0.0289427	0.997705	2	22	glutamine metabolic process	BP	0.796432	1
GO:0002504	0.0291521	0.993817	4	96	antigen processing and presentation of peptide or polysaccharide antigen via MHC class II	BP	0.801188	1
GO:1903827	0.0292233	0.987358	11	476	regulation of cellular protein localization	BP	0.802139	1
GO:0002244	0.0295555	0.993703	4	97	hematopoietic progenitor cell differentiation	BP	0.808787	1
GO:0080090	0.0295926	0.979339	74	5120	regulation of primary metabolic process	BP	0.808787	1
GO:0045844	0.0296132	0.995469	3	56	positive regulation of striated muscle tissue development	BP	0.808787	1
GO:0048636	0.0296132	0.995469	3	56	positive regulation of muscle organ development	BP	0.808787	1
GO:0070861	0.0302456	0.997537	2	23	regulation of protein exit from endoplasmic reticulum	BP	0.824564	1
GO:1903829	0.0302661	0.988866	8	303	positive regulation of cellular protein localization	BP	0.824564	1
GO:0016667	0.0304319	0.995294	3	56	oxidoreductase activity, acting on a sulfur group of donors	MF	0.828049	1
GO:0034698	0.0308114	0.997465	2	23	response to gonadotropin	BP	0.837337	1
GO:0043457	0.0309204	0.997452	2	23	regulation of cellular respiration	BP	0.838806	1
GO:0033674	0.030967	0.986482	11	483	positive regulation of kinase activity	BP	0.838806	1
GO:0009065	0.0309863	0.997443	2	23	glutamine family amino acid catabolic process	BP	0.838806	1
GO:1901863	0.0310187	0.995165	3	57	positive regulation of muscle tissue development	BP	0.838806	1
GO:0090344	0.031088	0.99743	2	23	negative regulation of cell aging	BP	0.839533	1
GO:0036314	0.0311222	0.997426	2	23	response to sterol	BP	0.839533	1
GO:1902410	0.0314229	0.997388	2	23	mitotic cytokinetic process	BP	0.846601	1
GO:0006511	0.0316006	0.98561	12	542	ubiquitin-dependent protein catabolic process	BP	0.850342	1
GO:0045859	0.0317197	0.984598	14	672	regulation of protein kinase activity	BP	0.851553	1
GO:0061134	0.0317233	0.991526	5	145	peptidase regulator activity	MF	0.851553	1
GO:0016032	0.032171	0.984349	14	669	viral process	BP	0.862514	1
GO:2000780	0.0325067	0.99724	2	24	negative regulation of double-strand break repair	BP	0.870449	1
GO:0009141	0.0331407	0.988561	7	251	nucleoside triphosphate metabolic process	BP	0.886343	1
GO:0060706	0.0332882	0.997137	2	24	cell differentiation involved in embryonic placenta development	BP	0.888632	1
GO:0032487	0.0333272	0.999626	1	3	regulation of Rap protein signal transduction	BP	0.888632	1
GO:0043168	0.033348	0.978408	39	2435	anion binding	MF	0.888632	1
GO:0051642	0.0334667	0.997113	2	24	centrosome localization	BP	0.890711	1
GO:0000302	0.0335633	0.98953	6	199	response to reactive oxygen species	BP	0.892198	1
GO:0062028	0.0337509	0.999617	1	3	regulation of stress granule assembly	BP	0.894188	1
GO:0000217	0.0337762	0.997072	2	24	DNA secondary structure binding	MF	0.894188	1
GO:0022616	0.0338005	0.997069	2	24	DNA strand elongation	BP	0.894188	1
GO:0040020	0.033807	0.997068	2	24	regulation of meiotic nuclear division	BP	0.894188	1
GO:0019941	0.033991	0.984353	12	548	modification-dependent protein catabolic process	BP	0.894188	1
GO:0042306	0.0342362	0.99445	3	59	regulation of protein import into nucleus	BP	0.894188	1
GO:0015917	0.034274	0.999605	1	3	aminophospholipid transport	BP	0.894188	1
GO:0006312	0.0343001	0.997002	2	24	mitotic recombination	BP	0.894188	1
GO:1903348	0.0345513	0.999598	1	3	positive regulation of bicellular tight junction assembly	BP	0.894188	1
GO:0006045	0.034596	0.999597	1	3	N-acetylglucosamine biosynthetic process	BP	0.894188	1
GO:1901073	0.034596	0.999597	1	3	glucosamine-containing compound biosynthetic process	BP	0.894188	1
GO:1904783	0.034608	0.999597	1	3	positive regulation of NMDA glutamate receptor activity	BP	0.894188	1
GO:0021772	0.0346608	0.996945	2	25	olfactory bulb development	BP	0.894188	1
GO:0097454	0.034712	0.999594	1	3	Schwann cell microvillus	CC	0.894188	1
GO:0009786	0.0349376	0.999589	1	3	regulation of asymmetric cell division	BP	0.894188	1
GO:0071373	0.0351936	0.999583	1	3	cellular response to luteinizing hormone stimulus	BP	0.894188	1
GO:0006725	0.0352245	0.975097	76	5303	cellular aromatic compound metabolic process	BP	0.894188	1
GO:0034629	0.0352409	0.996866	2	25	cellular protein-containing complex localization	BP	0.894188	1
GO:0010767	0.0352569	0.999581	1	3	regulation of transcription from RNA polymerase II promoter in response to UV-induced DNA damage	BP	0.894188	1
GO:0051795	0.0353503	0.999579	1	3	positive regulation of timing of catagen	BP	0.894188	1
GO:0031021	0.0353687	0.999579	1	3	interphase microtubule organizing center	CC	0.894188	1
GO:0006203	0.035448	0.999577	1	3	dGTP catabolic process	BP	0.894188	1
GO:0034421	0.0354746	0.999576	1	3	post-translational protein acetylation	BP	0.894188	1
GO:0031391	0.0354871	0.999576	1	3	Elg1 RFC-like complex	CC	0.894188	1
GO:0006272	0.0355136	0.999575	1	3	leading strand elongation	BP	0.894188	1
GO:2000638	0.035566	0.999574	1	3	regulation of SREBP signaling pathway	BP	0.894188	1
GO:0001951	0.0355833	0.999573	1	3	intestinal D-glucose absorption	BP	0.894188	1
GO:1902896	0.0355833	0.999573	1	3	terminal web assembly	BP	0.894188	1
GO:0001550	0.0355892	0.999573	1	3	ovarian cumulus expansion	BP	0.894188	1
GO:0048165	0.0355892	0.999573	1	3	fused antrum stage	BP	0.894188	1
GO:0000309	0.0355943	0.999573	1	3	nicotinamide-nucleotide adenylyltransferase activity	MF	0.894188	1
GO:0019355	0.0355943	0.999573	1	3	nicotinamide nucleotide biosynthetic process from aspartate	BP	0.894188	1
GO:0034628	0.0355943	0.999573	1	3	'de novo' NAD biosynthetic process from aspartate	BP	0.894188	1
GO:0070859	0.0355979	0.999573	1	3	positive regulation of bile acid biosynthetic process	BP	0.894188	1
GO:1904253	0.0355979	0.999573	1	3	positive regulation of bile acid metabolic process	BP	0.894188	1
GO:0032139	0.0356262	0.999572	1	3	dinucleotide insertion or deletion binding	MF	0.894188	1
GO:0032937	0.035639	0.999572	1	3	SREBP-SCAP-Insig complex	CC	0.894188	1
GO:0031081	0.0357414	0.99957	1	3	nuclear pore distribution	BP	0.894188	1
GO:0051664	0.0357414	0.99957	1	3	nuclear pore localization	BP	0.894188	1
GO:0031493	0.0357569	0.999569	1	3	nucleosomal histone binding	MF	0.894188	1
GO:0000818	0.0357639	0.999569	1	3	nuclear MIS12/MIND complex	CC	0.894188	1
GO:1990423	0.0359084	0.999566	1	3	RZZ complex	CC	0.894188	1
GO:0002370	0.0359466	0.999565	1	3	natural killer cell cytokine production	BP	0.894188	1
GO:0002727	0.0359466	0.999565	1	3	regulation of natural killer cell cytokine production	BP	0.894188	1
GO:0008065	0.0360096	0.999563	1	3	establishment of blood-nerve barrier	BP	0.894188	1
GO:0014038	0.0360369	0.999562	1	3	regulation of Schwann cell differentiation	BP	0.894188	1
GO:0061842	0.0360578	0.996754	2	25	microtubule organizing center localization	BP	0.894188	1
GO:1904351	0.0360947	0.999561	1	3	negative regulation of protein catabolic process in the vacuole	BP	0.894188	1
GO:1905166	0.0360947	0.999561	1	3	negative regulation of lysosomal protein catabolic process	BP	0.894188	1
GO:0004307	0.0361279	0.99956	1	3	ethanolaminephosphotransferase activity	MF	0.894188	1
GO:0008311	0.0361499	0.99956	1	3	double-stranded DNA 3'-5' exodeoxyribonuclease activity	MF	0.894188	1
GO:0000254	0.0361668	0.999559	1	3	C-4 methylsterol oxidase activity	MF	0.894188	1
GO:0071475	0.036177	0.999559	1	3	cellular hyperosmotic salinity response	BP	0.894188	1
GO:1905671	0.0361908	0.999559	1	3	regulation of lysosome organization	BP	0.894188	1
GO:0097212	0.0362265	0.999558	1	3	lysosomal membrane organization	BP	0.894188	1
GO:0050508	0.0362872	0.999556	1	3	glucuronosyl-N-acetylglucosaminyl-proteoglycan 4-alpha-N-acetylglucosaminyltransferase activity	MF	0.894188	1
GO:0000454	0.0362934	0.999556	1	3	snoRNA guided rRNA pseudouridine synthesis	BP	0.894188	1
GO:0030997	0.0362993	0.999556	1	3	regulation of centriole-centriole cohesion	BP	0.894188	1
GO:0004359	0.0363107	0.999556	1	3	glutaminase activity	MF	0.894188	1
GO:0006059	0.0363194	0.999555	1	3	hexitol metabolic process	BP	0.894188	1
GO:0001777	0.0363218	0.999555	1	3	T cell homeostatic proliferation	BP	0.894188	1
GO:0045337	0.0363632	0.999554	1	3	farnesyl diphosphate biosynthetic process	BP	0.894188	1
GO:0009058	0.0364249	0.974195	76	5318	biosynthetic process	BP	0.894188	1
GO:0071139	0.0364313	0.999553	1	3	resolution of recombination intermediates	BP	0.894188	1
GO:1905463	0.0364771	0.999552	1	3	negative regulation of DNA duplex unwinding	BP	0.894188	1
GO:0019087	0.0364867	0.999551	1	3	transformation of host cell by virus	BP	0.894188	1
GO:1990357	0.036498	0.999551	1	3	terminal web	CC	0.894188	1
GO:0071283	0.0365414	0.99955	1	3	cellular response to iron(III) ion	BP	0.894188	1
GO:0051464	0.0365587	0.99955	1	3	positive regulation of cortisol secretion	BP	0.894188	1
GO:2000851	0.0365587	0.99955	1	3	positive regulation of glucocorticoid secretion	BP	0.894188	1
GO:0051908	0.0366009	0.999549	1	3	double-stranded DNA 5'-3' exodeoxyribonuclease activity	MF	0.894188	1
GO:0004866	0.0366121	0.991654	4	103	endopeptidase inhibitor activity	MF	0.894188	1
GO:0051595	0.0366214	0.999548	1	3	response to methylglyoxal	BP	0.894188	1
GO:0051173	0.0366962	0.975753	42	2677	positive regulation of nitrogen compound metabolic process	BP	0.894188	1
GO:0016569	0.0366999	0.984258	10	435	covalent chromatin modification	BP	0.894188	1
GO:0051298	0.0368613	0.993845	3	61	centrosome duplication	BP	0.897122	1
GO:0062013	0.037037	0.991524	4	105	positive regulation of small molecule metabolic process	BP	0.900399	1
GO:0034599	0.0371724	0.986852	7	259	cellular response to oxidative stress	BP	0.902688	1
GO:0021988	0.0372662	0.996576	2	26	olfactory lobe development	BP	0.903964	1
GO:0043632	0.0373695	0.982551	12	556	modification-dependent macromolecule catabolic process	BP	0.905466	1
GO:0045454	0.0376723	0.993656	3	61	cell redox homeostasis	BP	0.911794	1
GO:0045738	0.0379161	0.996484	2	26	negative regulation of DNA repair	BP	0.916682	1
GO:0044257	0.0382018	0.980974	14	685	cellular protein catabolic process	BP	0.922571	1
GO:1904589	0.0388416	0.993378	3	62	regulation of protein import	BP	0.936989	1
GO:0042180	0.0389244	0.989014	5	154	cellular ketone metabolic process	BP	0.937954	1
GO:0043015	0.0390441	0.996321	2	26	gamma-tubulin binding	MF	0.93881	1
GO:0050699	0.0390456	0.996321	2	26	WW domain binding	MF	0.93881	1
GO:0005881	0.0393639	0.99325	3	63	cytoplasmic microtubule	CC	0.945424	1
GO:1901700	0.0397084	0.976755	23	1302	response to oxygen-containing compound	BP	0.952654	1
GO:1903578	0.0401126	0.993071	3	63	regulation of ATP metabolic process	BP	0.960145	1
GO:0009123	0.0401383	0.985569	7	261	nucleoside monophosphate metabolic process	BP	0.960145	1
GO:1901654	0.0401521	0.988571	5	156	response to ketone	BP	0.960145	1
GO:2000241	0.0402381	0.990545	4	107	regulation of reproductive process	BP	0.961152	1
GO:0031325	0.0411689	0.972451	43	2775	positive regulation of cellular metabolic process	BP	0.98206	1
GO:0030414	0.0412031	0.990246	4	107	peptidase inhibitor activity	MF	0.98206	1
GO:0032268	0.0413158	0.973317	35	2174	regulation of cellular protein metabolic process	BP	0.983675	1
GO:0016202	0.0414998	0.990152	4	108	regulation of striated muscle tissue development	BP	0.986983	1
GO:0006760	0.0420813	0.995861	2	27	folic acid-containing compound metabolic process	BP	0.999726	1
GO:0048634	0.0427217	0.989767	4	109	regulation of muscle organ development	BP	1	1
GO:0016740	0.0436936	0.971802	34	2108	transferase activity	MF	1	1
GO:0010562	0.0439353	0.976163	17	906	positive regulation of phosphorus metabolic process	BP	1	1
GO:0045937	0.0439353	0.976163	17	906	positive regulation of phosphate metabolic process	BP	1	1
GO:1901861	0.043953	0.989375	4	110	regulation of muscle tissue development	BP	1	1
GO:0051603	0.0439857	0.97827	13	634	proteolysis involved in cellular protein catabolic process	BP	1	1
GO:0000803	0.0446858	0.995449	2	28	sex chromosome	CC	1	1
GO:0005575	0.0454735	0.988218	180	14617	cellular_component	CC	1	1
GO:0051984	0.0455552	0.995312	2	28	positive regulation of chromosome segregation	BP	1	1
GO:1901661	0.0455595	0.995311	2	28	quinone metabolic process	BP	1	1
GO:0030894	0.0456711	0.995284	2	29	replisome	CC	1	1
GO:0034699	0.0462143	0.999188	1	4	response to luteinizing hormone	BP	1	1
GO:0097487	0.046248	0.999187	1	4	multivesicular body, internal vesicle	CC	1	1
GO:0033002	0.0463323	0.986285	5	163	muscle cell proliferation	BP	1	1
GO:0004515	0.0464804	0.999178	1	4	nicotinate-nucleotide adenylyltransferase activity	MF	1	1
GO:0033600	0.0466784	0.999171	1	4	negative regulation of mammary gland epithelial cell proliferation	BP	1	1
GO:0055023	0.0467268	0.995115	2	29	positive regulation of cardiac muscle tissue growth	BP	1	1
GO:0006950	0.046753	0.967799	49	3247	response to stress	BP	1	1
GO:0033489	0.0469924	0.99916	1	4	cholesterol biosynthetic process via desmosterol	BP	1	1
GO:0033490	0.0469924	0.99916	1	4	cholesterol biosynthetic process via lathosterol	BP	1	1
GO:0070542	0.0470122	0.991342	3	67	response to fatty acid	BP	1	1
GO:0004497	0.0470867	0.991323	3	67	monooxygenase activity	MF	1	1
GO:0042328	0.0470918	0.999156	1	4	heparan sulfate N-acetylglucosaminyltransferase activity	MF	1	1
GO:1902990	0.0471509	0.999154	1	4	mitotic telomere maintenance via semi-conservative replication	BP	1	1
GO:0010484	0.047177	0.999153	1	4	H3 histone acetyltransferase activity	MF	1	1
GO:0060282	0.047195	0.999153	1	4	positive regulation of oocyte development	BP	1	1
GO:1905881	0.047195	0.999153	1	4	positive regulation of oogenesis	BP	1	1
GO:0044818	0.0472179	0.995035	2	29	mitotic G2/M transition checkpoint	BP	1	1
GO:0042637	0.0472519	0.99915	1	4	catagen	BP	1	1
GO:0051794	0.0472519	0.99915	1	4	regulation of timing of catagen	BP	1	1
GO:1990414	0.047258	0.99915	1	4	replication-born double-strand break repair via sister chromatid exchange	BP	1	1
GO:1990034	0.0472696	0.99915	1	4	calcium ion export across plasma membrane	BP	1	1
GO:0032911	0.0473472	0.999147	1	4	negative regulation of transforming growth factor beta1 production	BP	1	1
GO:0046070	0.0473564	0.999147	1	4	dGTP metabolic process	BP	1	1
GO:0033063	0.0473694	0.999146	1	4	Rad51B-Rad51C-Rad51D-XRCC2 complex	CC	1	1
GO:0000706	0.047413	0.999145	1	4	meiotic DNA double-strand break processing	BP	1	1
GO:0019401	0.0476113	0.999137	1	4	alditol biosynthetic process	BP	1	1
GO:0031508	0.0476167	0.999137	1	4	pericentric heterochromatin assembly	BP	1	1
GO:0000444	0.0476408	0.999136	1	4	MIS12/MIND type complex	CC	1	1
GO:0016301	0.047689	0.974904	15	779	kinase activity	MF	1	1
GO:0000700	0.0478651	0.999128	1	4	mismatch base pair DNA N-glycosylase activity	MF	1	1
GO:0006041	0.0478778	0.999128	1	4	glucosamine metabolic process	BP	1	1
GO:0009240	0.0478793	0.999127	1	4	isopentenyl diphosphate biosynthetic process	BP	1	1
GO:0046490	0.0478793	0.999127	1	4	isopentenyl diphosphate metabolic process	BP	1	1
GO:0018171	0.047918	0.999126	1	4	peptidyl-cysteine oxidation	BP	1	1
GO:1905340	0.0479742	0.999124	1	4	regulation of protein localization to kinetochore	BP	1	1
GO:1905342	0.0479742	0.999124	1	4	positive regulation of protein localization to kinetochore	BP	1	1
GO:0045338	0.047987	0.999124	1	4	farnesyl diphosphate metabolic process	BP	1	1
GO:0016772	0.0479975	0.973668	17	913	transferase activity, transferring phosphorus-containing groups	MF	1	1
GO:0060574	0.0480417	0.999122	1	4	intestinal epithelial cell maturation	BP	1	1
GO:0035965	0.0480714	0.99912	1	4	cardiolipin acyl-chain remodeling	BP	1	1
GO:0043400	0.0480867	0.99912	1	4	cortisol secretion	BP	1	1
GO:0051462	0.0480867	0.99912	1	4	regulation of cortisol secretion	BP	1	1
GO:0046912	0.0480919	0.99912	1	4	transferase activity, transferring acyl groups, acyl groups converted into alkyl on transfer	MF	1	1
GO:0006231	0.0481029	0.999119	1	4	dTMP biosynthetic process	BP	1	1
GO:0046073	0.0481029	0.999119	1	4	dTMP metabolic process	BP	1	1
GO:0006235	0.0481262	0.999118	1	4	dTTP biosynthetic process	BP	1	1
GO:0009212	0.0481262	0.999118	1	4	pyrimidine deoxyribonucleoside triphosphate biosynthetic process	BP	1	1
GO:0046075	0.0481262	0.999118	1	4	dTTP metabolic process	BP	1	1
GO:0071962	0.0481303	0.999118	1	4	mitotic sister chromatid cohesion, centromeric	BP	1	1
GO:0042327	0.0481778	0.974061	16	849	positive regulation of phosphorylation	BP	1	1
GO:0010873	0.0482074	0.999115	1	4	positive regulation of cholesterol esterification	BP	1	1
GO:0005826	0.0482138	0.999115	1	4	actomyosin contractile ring	CC	1	1
GO:0006997	0.0482882	0.987967	4	113	nucleus organization	BP	1	1
GO:0004468	0.048308	0.999112	1	4	lysine N-acetyltransferase activity, acting on acetyl phosphate as donor	MF	1	1
GO:0045145	0.0484426	0.999107	1	4	single-stranded DNA 5'-3' exodeoxyribonuclease activity	MF	1	1
GO:0033157	0.0484484	0.983502	6	218	regulation of intracellular protein transport	BP	1	1
GO:0072589	0.0484708	0.999106	1	4	box H/ACA scaRNP complex	CC	1	1
GO:0031397	0.048591	0.99093	3	68	negative regulation of protein ubiquitination	BP	1	1
GO:0071479	0.0486669	0.99091	3	68	cellular response to ionizing radiation	BP	1	1
GO:0006139	0.0490199	0.964703	73	5144	nucleobase-containing compound metabolic process	BP	1	1
GO:0009410	0.0493346	0.983126	6	219	response to xenobiotic stimulus	BP	1	1
GO:0044403	0.0493701	0.974514	14	711	symbiont process	BP	1	1
GO:1901890	0.0498535	0.99459	2	30	positive regulation of cell junction assembly	BP	1	1
GO:1901701	0.0506497	0.972022	17	919	cellular response to oxygen-containing compound	BP	1	1
GO:0072521	0.0506747	0.977028	10	456	purine-containing compound metabolic process	BP	1	1
GO:0042325	0.0521989	0.968889	22	1275	regulation of phosphorylation	BP	1	1
GO:0051170	0.0522614	0.984008	5	167	import into nucleus	BP	1	1
GO:0000788	0.0525026	0.994138	2	30	nuclear nucleosome	CC	1	1
GO:0048511	0.0526108	0.981719	6	224	rhythmic process	BP	1	1
GO:0050789	0.0526586	0.962084	121	9160	regulation of biological process	BP	1	1
GO:1902230	0.0537705	0.993907	2	31	negative regulation of intrinsic apoptotic signaling pathway in response to DNA damage	BP	1	1
GO:0044450	0.0541018	0.983284	5	169	microtubule organizing center part	CC	1	1
GO:0009725	0.054102	0.971034	15	790	response to hormone	BP	1	1
GO:0009394	0.0541819	0.993834	2	31	2'-deoxyribonucleotide metabolic process	BP	1	1
GO:0090559	0.0541939	0.989424	3	71	regulation of membrane permeability	BP	1	1
GO:0086083	0.0544774	0.998793	1	5	cell adhesive protein binding involved in bundle of His cell-Purkinje myocyte communication	MF	1	1
GO:0002478	0.0550208	0.985692	4	118	antigen processing and presentation of exogenous peptide antigen	BP	1	1
GO:0045911	0.0553165	0.993623	2	32	positive regulation of DNA recombination	BP	1	1
GO:0061136	0.0555146	0.982724	5	170	regulation of proteasomal protein catabolic process	BP	1	1
GO:2000648	0.0555772	0.993577	2	32	positive regulation of stem cell proliferation	BP	1	1
GO:0001940	0.0561684	0.998716	1	5	male pronucleus	CC	1	1
GO:0009165	0.0564109	0.978153	7	282	nucleotide biosynthetic process	BP	1	1
GO:0071241	0.0567221	0.982241	5	172	cellular response to inorganic substance	BP	1	1
GO:0006298	0.0567506	0.993365	2	32	mismatch repair	BP	1	1
GO:1904428	0.0568591	0.998684	1	5	negative regulation of tubulin deacetylation	BP	1	1
GO:0060718	0.0569439	0.99868	1	5	chorionic trophoblast cell differentiation	BP	1	1
GO:2000048	0.0570792	0.998673	1	5	negative regulation of cell-cell adhesion mediated by cadherin	BP	1	1
GO:0071284	0.057081	0.998673	1	5	cellular response to lead ion	BP	1	1
GO:0009217	0.0571907	0.998668	1	5	purine deoxyribonucleoside triphosphate catabolic process	BP	1	1
GO:0031401	0.0573038	0.967297	18	1006	positive regulation of protein modification process	BP	1	1
GO:0008275	0.0573321	0.998661	1	5	gamma-tubulin small complex	CC	1	1
GO:0046974	0.0573378	0.998661	1	5	histone methyltransferase activity (H3-K9 specific)	MF	1	1
GO:1903362	0.0574314	0.979612	6	227	regulation of cellular protein catabolic process	BP	1	1
GO:0015616	0.057483	0.998654	1	5	DNA translocase activity	MF	1	1
GO:1902412	0.0575617	0.998651	1	5	regulation of mitotic cytokinesis	BP	1	1
GO:0046483	0.0575704	0.958064	74	5265	heterocycle metabolic process	BP	1	1
GO:0016717	0.0577058	0.998644	1	5	oxidoreductase activity, acting on paired donors, with oxidation of a pair of donors resulting in the reduction of molecular oxygen to two molecules of water	MF	1	1
GO:0010041	0.0577467	0.998642	1	5	response to iron(III) ion	BP	1	1
GO:0042148	0.0578144	0.998638	1	5	strand invasion	BP	1	1
GO:0061673	0.0579716	0.998631	1	5	mitotic spindle astral microtubule	CC	1	1
GO:0098892	0.0583373	0.998613	1	5	extrinsic component of postsynaptic specialization membrane	CC	1	1
GO:0060043	0.0583959	0.993054	2	33	regulation of cardiac muscle cell proliferation	BP	1	1
GO:0030010	0.0583993	0.984512	4	121	establishment of cell polarity	BP	1	1
GO:0001655	0.0584023	0.977203	7	289	urogenital system development	BP	1	1
GO:2000273	0.0584219	0.993049	2	33	positive regulation of signaling receptor activity	BP	1	1
GO:0044419	0.0584437	0.96909	14	729	interspecies interaction between organisms	BP	1	1
GO:0030263	0.0584865	0.998606	1	5	apoptotic chromosome condensation	BP	1	1
GO:0098536	0.0586984	0.998596	1	5	deuterosome	CC	1	1
GO:0048818	0.0587131	0.998595	1	5	positive regulation of hair follicle maturation	BP	1	1
GO:0060421	0.0588361	0.992972	2	33	positive regulation of heart growth	BP	1	1
GO:0045910	0.0588555	0.992969	2	33	negative regulation of DNA recombination	BP	1	1
GO:1901293	0.0590512	0.976896	7	285	nucleoside phosphate biosynthetic process	BP	1	1
GO:0060623	0.0591436	0.998574	1	5	regulation of chromosome condensation	BP	1	1
GO:0000738	0.0592509	0.998569	1	5	DNA catabolic process, exonucleolytic	BP	1	1
GO:2000848	0.0592574	0.998569	1	5	positive regulation of corticosteroid hormone secretion	BP	1	1
GO:0051987	0.0592737	0.998568	1	5	positive regulation of attachment of spindle microtubules to kinetochore	BP	1	1
GO:0019884	0.0593416	0.98418	4	121	antigen processing and presentation of exogenous antigen	BP	1	1
GO:0097742	0.0593999	0.998562	1	5	de novo centriole assembly	BP	1	1
GO:0098535	0.0593999	0.998562	1	5	de novo centriole assembly involved in multi-ciliated epithelial cell differentiation	BP	1	1
GO:1900193	0.0594327	0.99856	1	5	regulation of oocyte maturation	BP	1	1
GO:0036123	0.0594981	0.998557	1	5	histone H3-K9 dimethylation	BP	1	1
GO:0110096	0.0596107	0.998551	1	5	cellular response to aldehyde	BP	1	1
GO:1990948	0.0596248	0.998551	1	5	ubiquitin ligase inhibitor activity	MF	1	1
GO:0042262	0.0596435	0.99855	1	5	DNA protection	BP	1	1
GO:0031429	0.0596471	0.99855	1	5	box H/ACA snoRNP complex	CC	1	1
GO:0034513	0.0596471	0.99855	1	5	box H/ACA snoRNA binding	MF	1	1
GO:0032077	0.05965	0.99855	1	5	positive regulation of deoxyribonuclease activity	BP	1	1
GO:0008309	0.0597869	0.998543	1	5	double-stranded DNA exodeoxyribonuclease activity	MF	1	1
GO:2000849	0.0597993	0.998542	1	5	regulation of glucocorticoid secretion	BP	1	1
GO:0016321	0.0598011	0.998542	1	5	female meiosis chromosome segregation	BP	1	1
GO:0006283	0.0599092	0.987821	3	73	transcription-coupled nucleotide-excision repair	BP	1	1
GO:0008379	0.0599195	0.998536	1	5	thioredoxin peroxidase activity	MF	1	1
GO:0006166	0.0599833	0.998533	1	5	purine ribonucleoside salvage	BP	1	1
GO:0051026	0.0600179	0.998531	1	5	chiasma assembly	BP	1	1
GO:1905462	0.0600275	0.998531	1	5	regulation of DNA duplex unwinding	BP	1	1
GO:0000727	0.0601765	0.998524	1	5	double-strand break repair via break-induced replication	BP	1	1
GO:0042558	0.0602242	0.992713	2	33	pteridine-containing compound metabolic process	BP	1	1
GO:0090661	0.0602927	0.998518	1	5	box H/ACA telomerase RNP complex	CC	1	1
GO:0033273	0.0603178	0.9877	3	74	response to vitamin	BP	1	1
GO:0009126	0.0604162	0.978282	6	229	purine nucleoside monophosphate metabolic process	BP	1	1
GO:0009167	0.0604162	0.978282	6	229	purine ribonucleoside monophosphate metabolic process	BP	1	1
GO:0019692	0.0605897	0.992644	2	33	deoxyribose phosphate metabolic process	BP	1	1
GO:0001934	0.0612979	0.966605	15	809	positive regulation of protein phosphorylation	BP	1	1
GO:0019220	0.0616539	0.961778	24	1443	regulation of phosphate metabolic process	BP	1	1
GO:0061351	0.0617432	0.983319	4	124	neural precursor cell proliferation	BP	1	1
GO:1903321	0.0619227	0.987234	3	75	negative regulation of protein modification by small protein conjugation or removal	BP	1	1
GO:0042773	0.0621656	0.987168	3	74	ATP synthesis coupled electron transport	BP	1	1
GO:0048661	0.0622529	0.987135	3	76	positive regulation of smooth muscle cell proliferation	BP	1	1
GO:0043085	0.0623917	0.962498	21	1227	positive regulation of catalytic activity	BP	1	1
GO:0051174	0.0624457	0.961233	24	1445	regulation of phosphorus metabolic process	BP	1	1
GO:0016310	0.0624532	0.959092	31	1955	phosphorylation	BP	1	1
GO:0009144	0.0628842	0.977168	6	232	purine nucleoside triphosphate metabolic process	BP	1	1
GO:0046620	0.0629738	0.986925	3	76	regulation of organ growth	BP	1	1
GO:0071548	0.063012	0.992171	2	34	response to dexamethasone	BP	1	1
GO:0071236	0.0636893	0.982616	4	125	cellular response to antibiotic	BP	1	1
GO:0008047	0.0644816	0.969492	10	479	enzyme activator activity	MF	1	1
GO:0035578	0.0646169	0.986444	3	76	azurophil granule lumen	CC	1	1
GO:0007140	0.0647751	0.991817	2	35	male meiotic nuclear division	BP	1	1
GO:0007019	0.0649297	0.991787	2	35	microtubule depolymerization	BP	1	1
GO:0031491	0.0653782	0.986219	3	76	nucleosome binding	MF	1	1
GO:0042304	0.0659949	0.991576	2	35	regulation of fatty acid biosynthetic process	BP	1	1
GO:0000060	0.0660429	0.991566	2	35	protein import into nucleus, translocation	BP	1	1
GO:0005814	0.0661497	0.981716	4	126	centriole	CC	1	1
GO:0086073	0.0661564	0.998138	1	6	bundle of His cell-Purkinje myocyte adhesion involved in cell communication	BP	1	1
GO:1900449	0.0665494	0.991455	2	36	regulation of glutamate receptor signaling pathway	BP	1	1
GO:0019048	0.0670258	0.99137	2	35	modulation by virus of host morphology or physiology	BP	1	1
GO:1900542	0.0673386	0.985626	3	78	regulation of purine nucleotide metabolic process	BP	1	1
GO:0010604	0.0674585	0.953194	42	2800	positive regulation of macromolecule metabolic process	BP	1	1
GO:0016705	0.0683851	0.980886	4	128	oxidoreductase activity, acting on paired donors, with incorporation or reduction of molecular oxygen	MF	1	1
GO:0010038	0.0683852	0.972343	7	297	response to metal ion	BP	1	1
GO:0009155	0.0685282	0.998	1	6	purine deoxyribonucleotide catabolic process	BP	1	1
GO:0010216	0.0687092	0.997989	1	6	maintenance of DNA methylation	BP	1	1
GO:0009146	0.0687652	0.997986	1	6	purine nucleoside triphosphate catabolic process	BP	1	1
GO:0008080	0.0689074	0.985149	3	79	N-acetyltransferase activity	MF	1	1
GO:0032405	0.0689303	0.997976	1	6	MutLalpha complex binding	MF	1	1
GO:0004679	0.0692618	0.997956	1	6	AMP-activated protein kinase activity	MF	1	1
GO:0021873	0.069333	0.997952	1	6	forebrain neuroblast division	BP	1	1
GO:0000923	0.0695338	0.99794	1	6	equatorial microtubule organizing center	CC	1	1
GO:0051415	0.0695338	0.99794	1	6	microtubule nucleation by interphase microtubule organizing center	BP	1	1
GO:0051661	0.0696131	0.997935	1	6	maintenance of centrosome location	BP	1	1
GO:0007584	0.0696254	0.976901	5	182	response to nutrient	BP	1	1
GO:0046601	0.0696934	0.99793	1	6	positive regulation of centriole replication	BP	1	1
GO:0045410	0.069819	0.997923	1	6	positive regulation of interleukin-6 biosynthetic process	BP	1	1
GO:0106001	0.0699063	0.997918	1	6	intestinal hexose absorption	BP	1	1
GO:2000772	0.0699213	0.990771	2	36	regulation of cellular senescence	BP	1	1
GO:0022605	0.0699848	0.997913	1	6	mammalian oogenesis stage	BP	1	1
GO:0032466	0.0700817	0.997907	1	6	negative regulation of cytokinesis	BP	1	1
GO:1903430	0.0701276	0.997904	1	6	negative regulation of cell maturation	BP	1	1
GO:0040016	0.070185	0.997901	1	6	embryonic cleavage	BP	1	1
GO:0090521	0.0702367	0.997898	1	6	glomerular visceral epithelial cell migration	BP	1	1
GO:0003916	0.0703088	0.997893	1	6	DNA topoisomerase activity	MF	1	1
GO:0032532	0.0703784	0.997889	1	6	regulation of microvillus length	BP	1	1
GO:0004966	0.0704274	0.997886	1	6	galanin receptor activity	MF	1	1
GO:0035376	0.0704336	0.997886	1	6	sterol import	BP	1	1
GO:0070508	0.0704336	0.997886	1	6	cholesterol import	BP	1	1
GO:2000833	0.0704512	0.997885	1	6	positive regulation of steroid hormone secretion	BP	1	1
GO:0044771	0.0704822	0.997883	1	6	meiotic cell cycle phase transition	BP	1	1
GO:1901993	0.0704822	0.997883	1	6	regulation of meiotic cell cycle phase transition	BP	1	1
GO:0010571	0.0705612	0.997878	1	6	positive regulation of nuclear cell cycle DNA replication	BP	1	1
GO:0004003	0.0707662	0.990596	2	36	ATP-dependent DNA helicase activity	MF	1	1
GO:0010872	0.0707716	0.997865	1	6	regulation of cholesterol esterification	BP	1	1
GO:0000920	0.0707923	0.997864	1	6	septum digestion after cytokinesis	BP	1	1
GO:0009202	0.070853	0.99786	1	6	deoxyribonucleoside triphosphate biosynthetic process	BP	1	1
GO:0006537	0.0711439	0.997842	1	6	glutamate biosynthetic process	BP	1	1
GO:0006189	0.0711844	0.99784	1	6	'de novo' IMP biosynthetic process	BP	1	1
GO:0031118	0.0711898	0.997839	1	6	rRNA pseudouridine synthesis	BP	1	1
GO:0055105	0.0711962	0.997839	1	6	ubiquitin-protein transferase inhibitor activity	MF	1	1
GO:0046826	0.0712008	0.997839	1	6	negative regulation of protein export from nucleus	BP	1	1
GO:1900262	0.0712272	0.997837	1	6	regulation of DNA-directed DNA polymerase activity	BP	1	1
GO:1900264	0.0712272	0.997837	1	6	positive regulation of DNA-directed DNA polymerase activity	BP	1	1
GO:0005113	0.0713311	0.997831	1	6	patched binding	MF	1	1
GO:0033313	0.0713752	0.997828	1	6	meiotic cell cycle checkpoint	BP	1	1
GO:0035933	0.0714144	0.997825	1	6	glucocorticoid secretion	BP	1	1
GO:0009211	0.0714305	0.997824	1	6	pyrimidine deoxyribonucleoside triphosphate metabolic process	BP	1	1
GO:0009177	0.0714966	0.99782	1	6	pyrimidine deoxyribonucleoside monophosphate biosynthetic process	BP	1	1
GO:0046078	0.0717479	0.997805	1	6	dUMP metabolic process	BP	1	1
GO:0031399	0.0718708	0.954282	25	1539	regulation of protein modification process	BP	1	1
GO:0034715	0.0719034	0.997795	1	6	pICln-Sm protein complex	CC	1	1
GO:0016570	0.0722424	0.966626	9	428	histone modification	BP	1	1
GO:1901137	0.0724764	0.962451	12	622	carbohydrate derivative biosynthetic process	BP	1	1
GO:0014075	0.0731193	0.990093	2	37	response to amine	BP	1	1
GO:0035690	0.073186	0.969939	7	303	cellular response to drug	BP	1	1
GO:0048002	0.0732629	0.979047	4	130	antigen processing and presentation of peptide antigen	BP	1	1
GO:0042752	0.0734168	0.983753	3	81	regulation of circadian rhythm	BP	1	1
GO:0009161	0.0734411	0.972274	6	241	ribonucleoside monophosphate metabolic process	BP	1	1
GO:0007283	0.0741298	0.967372	8	365	spermatogenesis	BP	1	1
GO:0005635	0.0744401	0.96541	9	427	nuclear envelope	CC	1	1
GO:0061647	0.0748403	0.989715	2	38	histone H3-K9 modification	BP	1	1
GO:0016579	0.075237	0.97142	6	244	protein deubiquitination	BP	1	1
GO:0006140	0.0758095	0.982998	3	82	regulation of nucleotide metabolic process	BP	1	1
GO:0006163	0.0760983	0.964488	9	428	purine nucleotide metabolic process	BP	1	1
GO:0044249	0.0762537	0.943468	72	5187	cellular biosynthetic process	BP	1	1
GO:0072595	0.0766349	0.989327	2	38	maintenance of protein localization in organelle	BP	1	1
GO:1902229	0.076918	0.989266	2	38	regulation of intrinsic apoptotic signaling pathway in response to DNA damage	BP	1	1
GO:0045935	0.0771433	0.950141	26	1623	positive regulation of nucleobase-containing compound metabolic process	BP	1	1
GO:0008536	0.0771595	0.989213	2	38	Ran GTPase binding	MF	1	1
GO:0086042	0.0775656	0.997356	1	7	cardiac muscle cell-cardiac muscle cell adhesion	BP	1	1
GO:0015036	0.0777377	0.989086	2	38	disulfide oxidoreductase activity	MF	1	1
GO:0072383	0.0778015	0.99734	1	7	plus-end-directed vesicle transport along microtubule	BP	1	1
GO:0005200	0.078123	0.982257	3	83	structural constituent of cytoskeleton	MF	1	1
GO:0071456	0.078828	0.976889	4	134	cellular response to hypoxia	BP	1	1
GO:0048304	0.0790108	0.997255	1	7	positive regulation of isotype switching to IgG isotypes	BP	1	1
GO:0055025	0.0790399	0.988788	2	39	positive regulation of cardiac muscle tissue development	BP	1	1
GO:0060717	0.0791164	0.997248	1	7	chorion development	BP	1	1
GO:0001939	0.0791602	0.997245	1	7	female pronucleus	CC	1	1
GO:0090317	0.079979	0.988579	2	39	negative regulation of intracellular protein transport	BP	1	1
GO:0021683	0.0801258	0.997176	1	7	cerebellar granular layer morphogenesis	BP	1	1
GO:0001547	0.0801426	0.997175	1	7	antral ovarian follicle growth	BP	1	1
GO:0042307	0.080176	0.988535	2	39	positive regulation of protein import into nucleus	BP	1	1
GO:1901660	0.0805004	0.997149	1	7	calcium ion export	BP	1	1
GO:1903431	0.0806581	0.997138	1	7	positive regulation of cell maturation	BP	1	1
GO:0044003	0.0806798	0.988422	2	39	modification by symbiont of host morphology or physiology	BP	1	1
GO:0032135	0.0807443	0.997132	1	7	DNA insertion or deletion binding	MF	1	1
GO:0070857	0.0807457	0.997131	1	7	regulation of bile acid biosynthetic process	BP	1	1
GO:0032876	0.0808695	0.997122	1	7	negative regulation of DNA endoreduplication	BP	1	1
GO:0051256	0.0810568	0.997109	1	7	mitotic spindle midzone assembly	BP	1	1
GO:1904047	0.0812266	0.997097	1	7	S-adenosyl-L-methionine binding	MF	1	1
GO:0060249	0.0813073	0.963506	8	371	anatomical structure homeostasis	BP	1	1
GO:0043203	0.0814149	0.997083	1	7	axon hillock	CC	1	1
GO:0005683	0.0814631	0.997079	1	7	U7 snRNP	CC	1	1
GO:0035529	0.081547	0.997073	1	7	NADH pyrophosphatase activity	MF	1	1
GO:0071635	0.081548	0.997073	1	7	negative regulation of transforming growth factor beta production	BP	1	1
GO:0009414	0.0815632	0.997072	1	7	response to water deprivation	BP	1	1
GO:1905168	0.0817135	0.997061	1	7	positive regulation of double-strand break repair via homologous recombination	BP	1	1
GO:0015014	0.0817245	0.99706	1	7	heparan sulfate proteoglycan biosynthetic process, polysaccharide chain biosynthetic process	BP	1	1
GO:0044615	0.0817438	0.997059	1	7	nuclear pore nuclear basket	CC	1	1
GO:0019899	0.0819005	0.944609	32	2079	enzyme binding	MF	1	1
GO:0033061	0.0819775	0.997042	1	7	DNA recombinase mediator complex	CC	1	1
GO:1905165	0.0820387	0.997037	1	7	regulation of lysosomal protein catabolic process	BP	1	1
GO:0061133	0.0820982	0.997033	1	7	endopeptidase activator activity	MF	1	1
GO:0007084	0.0821417	0.99703	1	7	mitotic nuclear envelope reassembly	BP	1	1
GO:0002069	0.0822343	0.997023	1	7	columnar/cuboidal epithelial cell maturation	BP	1	1
GO:0008541	0.0822692	0.99702	1	7	proteasome regulatory particle, lid subcomplex	CC	1	1
GO:0019784	0.0822953	0.997018	1	7	NEDD8-specific protease activity	MF	1	1
GO:0008310	0.0823397	0.997015	1	7	single-stranded DNA 3'-5' exodeoxyribonuclease activity	MF	1	1
GO:0050794	0.0825926	0.938248	113	8608	regulation of cellular process	BP	1	1
GO:0031390	0.0826399	0.996993	1	7	Ctf18 RFC-like complex	CC	1	1
GO:0018103	0.082716	0.996987	1	7	protein C-linked glycosylation	BP	1	1
GO:0018211	0.082716	0.996987	1	7	peptidyl-tryptophan modification	BP	1	1
GO:0018317	0.082716	0.996987	1	7	protein C-linked glycosylation via tryptophan	BP	1	1
GO:0018406	0.082716	0.996987	1	7	protein C-linked glycosylation via 2'-alpha-mannosyl-L-tryptophan	BP	1	1
GO:0010824	0.0827723	0.987937	2	40	regulation of centrosome duplication	BP	1	1
GO:0019773	0.082778	0.996983	1	7	proteasome core complex, alpha-subunit complex	CC	1	1
GO:0009176	0.0829015	0.996974	1	7	pyrimidine deoxyribonucleoside monophosphate metabolic process	BP	1	1
GO:0015450	0.0829375	0.996971	1	7	P-P-bond-hydrolysis-driven protein transmembrane transporter activity	MF	1	1
GO:0005643	0.0830491	0.980646	3	85	nuclear pore	CC	1	1
GO:0051651	0.0836123	0.980461	3	85	maintenance of location in cell	BP	1	1
GO:1901028	0.0836742	0.98773	2	40	regulation of mitochondrial outer membrane permeabilization involved in apoptotic signaling pathway	BP	1	1
GO:0032527	0.0837636	0.98771	2	40	protein exit from endoplasmic reticulum	BP	1	1
GO:0043009	0.0844953	0.957994	10	507	chordate embryonic development	BP	1	1
GO:0072001	0.084826	0.966767	6	255	renal system development	BP	1	1
GO:0099601	0.0849958	0.987414	2	41	regulation of neurotransmitter receptor activity	BP	1	1
GO:0005766	0.0850082	0.97443	4	137	primary lysosome	CC	1	1
GO:0042582	0.0850082	0.97443	4	137	azurophil granule	CC	1	1
GO:0060038	0.0850332	0.987406	2	41	cardiac muscle cell proliferation	BP	1	1
GO:2000242	0.0850619	0.98741	2	40	negative regulation of reproductive process	BP	1	1
GO:0051539	0.0851202	0.987396	2	40	4 iron, 4 sulfur cluster binding	MF	1	1
GO:0019637	0.0866071	0.948644	17	984	organophosphate metabolic process	BP	1	1
GO:0097366	0.0866398	0.98703	2	41	response to bronchodilator	BP	1	1
GO:1901016	0.0873012	0.986875	2	41	regulation of potassium ion transmembrane transporter activity	BP	1	1
GO:1904591	0.0873831	0.986855	2	41	positive regulation of protein import	BP	1	1
GO:0043596	0.0881186	0.986671	2	42	nuclear replication fork	CC	1	1
GO:0072386	0.0886863	0.996458	1	8	plus-end-directed organelle transport along microtubule	BP	1	1
GO:1903050	0.0893988	0.968114	5	196	regulation of proteolysis involved in cellular protein catabolic process	BP	1	1
GO:0046622	0.0895591	0.986327	2	42	positive regulation of organ growth	BP	1	1
GO:0097237	0.0903686	0.967665	5	197	cellular response to toxic substance	BP	1	1
GO:0010825	0.0904238	0.996315	1	8	positive regulation of centrosome duplication	BP	1	1
GO:0036449	0.0905611	0.996304	1	8	microtubule minus-end	CC	1	1
GO:0046034	0.090569	0.967574	5	196	ATP metabolic process	BP	1	1
GO:0042415	0.0906241	0.996299	1	8	norepinephrine metabolic process	BP	1	1
GO:0008568	0.0907655	0.996287	1	8	microtubule-severing ATPase activity	MF	1	1
GO:0051418	0.0908928	0.996276	1	8	microtubule nucleation by microtubule organizing center	BP	1	1
GO:1990314	0.091168	0.996253	1	8	cellular response to insulin-like growth factor stimulus	BP	1	1
GO:0000235	0.0913256	0.99624	1	8	astral microtubule	CC	1	1
GO:0005818	0.0913256	0.99624	1	8	aster	CC	1	1
GO:0098890	0.091536	0.996222	1	8	extrinsic component of postsynaptic membrane	CC	1	1
GO:0009204	0.0915669	0.99622	1	8	deoxyribonucleoside triphosphate catabolic process	BP	1	1
GO:0090342	0.0916018	0.985834	2	42	regulation of cell aging	BP	1	1
GO:1901029	0.0916174	0.996215	1	8	negative regulation of mitochondrial outer membrane permeabilization involved in apoptotic signaling pathway	BP	1	1
GO:0034433	0.0917891	0.996201	1	8	steroid esterification	BP	1	1
GO:0034434	0.0917891	0.996201	1	8	sterol esterification	BP	1	1
GO:0034435	0.0917891	0.996201	1	8	cholesterol esterification	BP	1	1
GO:0003831	0.091855	0.996195	1	8	beta-N-acetylglucosaminylglycopeptide beta-1,4-galactosyltransferase activity	MF	1	1
GO:0035312	0.091857	0.996195	1	8	5'-3' exodeoxyribonuclease activity	MF	1	1
GO:0033010	0.0918635	0.996195	1	8	paranodal junction	CC	1	1
GO:0098926	0.0919068	0.996191	1	8	postsynaptic signal transduction	BP	1	1
GO:0099527	0.0919068	0.996191	1	8	postsynapse to nucleus signaling pathway	BP	1	1
GO:0071472	0.0919416	0.996188	1	8	cellular response to salt stress	BP	1	1
GO:0005816	0.0923071	0.996157	1	8	spindle pole body	CC	1	1
GO:0009642	0.0923821	0.996151	1	8	response to light intensity	BP	1	1
GO:0017108	0.0924744	0.996143	1	8	5'-flap endonuclease activity	MF	1	1
GO:0051639	0.0925264	0.996139	1	8	actin filament network formation	BP	1	1
GO:0006975	0.0925835	0.996134	1	8	DNA damage induced protein phosphorylation	BP	1	1
GO:0005184	0.0928651	0.99611	1	8	neuropeptide hormone activity	MF	1	1
GO:0017169	0.093058	0.996093	1	8	CDP-alcohol phosphatidyltransferase activity	MF	1	1
GO:2000846	0.0930628	0.996093	1	8	regulation of corticosteroid hormone secretion	BP	1	1
GO:0016410	0.0930841	0.977228	3	90	N-acyltransferase activity	MF	1	1
GO:0060281	0.0931228	0.996088	1	8	regulation of oocyte development	BP	1	1
GO:1905879	0.0931228	0.996088	1	8	regulation of oogenesis	BP	1	1
GO:0000931	0.0931342	0.996087	1	8	gamma-tubulin large complex	CC	1	1
GO:0008274	0.0931342	0.996087	1	8	gamma-tubulin ring complex	CC	1	1
GO:0060363	0.0931604	0.996084	1	8	cranial suture morphogenesis	BP	1	1
GO:1903251	0.0931957	0.996081	1	8	multi-ciliated epithelial cell differentiation	BP	1	1
GO:0033129	0.093228	0.996079	1	8	positive regulation of histone phosphorylation	BP	1	1
GO:0032873	0.0932627	0.985417	2	43	negative regulation of stress-activated MAPK cascade	BP	1	1
GO:0070303	0.0932627	0.985417	2	43	negative regulation of stress-activated protein kinase signaling cascade	BP	1	1
GO:0032075	0.0933661	0.996067	1	8	positive regulation of nuclease activity	BP	1	1
GO:0034627	0.0934479	0.99606	1	8	'de novo' NAD biosynthetic process	BP	1	1
GO:0003689	0.0935938	0.996047	1	8	DNA clamp loader activity	MF	1	1
GO:0033170	0.0935938	0.996047	1	8	protein-DNA loading ATPase activity	MF	1	1
GO:2000615	0.0936452	0.996043	1	8	regulation of histone H3-K9 acetylation	BP	1	1
GO:0015232	0.0937922	0.99603	1	8	heme transporter activity	MF	1	1
GO:0032585	0.093797	0.99603	1	8	multivesicular body membrane	CC	1	1
GO:0030638	0.094097	0.996004	1	8	polyketide metabolic process	BP	1	1
GO:0044597	0.094097	0.996004	1	8	daunorubicin metabolic process	BP	1	1
GO:0044598	0.094097	0.996004	1	8	doxorubicin metabolic process	BP	1	1
GO:0051920	0.0941747	0.995997	1	8	peroxiredoxin activity	MF	1	1
GO:0070646	0.0951059	0.961619	6	260	protein modification by small protein removal	BP	1	1
GO:0005789	0.0956882	0.943389	16	928	endoplasmic reticulum membrane	CC	1	1
GO:2001243	0.0957884	0.976284	3	90	negative regulation of intrinsic apoptotic signaling pathway	BP	1	1
GO:0036294	0.0963607	0.969735	4	144	cellular response to decreased oxygen levels	BP	1	1
GO:0009792	0.096865	0.950589	10	521	embryo development ending in birth or egg hatching	BP	1	1
GO:0004386	0.097218	0.969371	4	145	helicase activity	MF	1	1
GO:0043467	0.0977506	0.975581	3	92	regulation of generation of precursor metabolites and energy	BP	1	1
GO:0090304	0.097936	0.926655	64	4613	nucleic acid metabolic process	BP	1	1
GO:0017038	0.0982352	0.963972	5	202	protein import	BP	1	1
GO:0042267	0.0982821	0.984152	2	44	natural killer cell mediated cytotoxicity	BP	1	1
GO:0098827	0.0984593	0.941508	16	932	endoplasmic reticulum subcompartment	CC	1	1
GO:0006606	0.100372	0.968026	4	146	protein import into nucleus	BP	1	1
GO:0022904	0.100644	0.974553	3	91	respiratory electron transport chain	BP	1	1
GO:1903867	0.100718	0.995339	1	9	extraembryonic membrane development	BP	1	1
GO:0072527	0.100824	0.974483	3	92	pyrimidine-containing compound metabolic process	BP	1	1
GO:0098632	0.10119	0.983395	2	45	cell-cell adhesion mediator activity	MF	1	1
GO:0033314	0.101323	0.995282	1	9	mitotic DNA replication checkpoint	BP	1	1
GO:0097381	0.101594	0.995256	1	9	photoreceptor disc membrane	CC	1	1
GO:0065007	0.10187	0.923589	125	9692	biological regulation	BP	1	1
GO:0051292	0.102233	0.995195	1	9	nuclear pore complex assembly	BP	1	1
GO:0009215	0.102272	0.995191	1	9	purine deoxyribonucleoside triphosphate metabolic process	BP	1	1
GO:0090043	0.102283	0.99519	1	9	regulation of tubulin deacetylation	BP	1	1
GO:1904251	0.102524	0.995167	1	9	regulation of bile acid metabolic process	BP	1	1
GO:0032536	0.102601	0.995159	1	9	regulation of cell projection size	BP	1	1
GO:0048096	0.102663	0.995153	1	9	chromatin-mediated maintenance of transcription	BP	1	1
GO:0002087	0.102719	0.995148	1	9	regulation of respiratory gaseous exchange by neurological system process	BP	1	1
GO:0032933	0.102914	0.995129	1	9	SREBP signaling pathway	BP	1	1
GO:0044848	0.102974	0.995123	1	9	biological phase	BP	1	1
GO:0044851	0.102974	0.995123	1	9	hair cycle phase	BP	1	1
GO:0048819	0.102974	0.995123	1	9	regulation of hair follicle maturation	BP	1	1
GO:0001675	0.103172	0.995104	1	9	acrosome assembly	BP	1	1
GO:0097539	0.103316	0.99509	1	9	ciliary transition fiber	CC	1	1
GO:0032908	0.103522	0.99507	1	9	regulation of transforming growth factor beta1 production	BP	1	1
GO:0000022	0.103572	0.995065	1	9	mitotic spindle elongation	BP	1	1
GO:0051593	0.103583	0.995064	1	9	response to folic acid	BP	1	1
GO:0048256	0.103666	0.995056	1	9	flap endonuclease activity	MF	1	1
GO:0031943	0.103688	0.995054	1	9	regulation of glucocorticoid metabolic process	BP	1	1
GO:0046703	0.1037	0.995053	1	9	natural killer cell lectin-like receptor binding	MF	1	1
GO:0061179	0.103713	0.995052	1	9	negative regulation of insulin secretion involved in cellular response to glucose stimulus	BP	1	1
GO:0072044	0.103842	0.995039	1	9	collecting duct development	BP	1	1
GO:2000831	0.103856	0.995038	1	9	regulation of steroid hormone secretion	BP	1	1
GO:1904350	0.103905	0.995033	1	9	regulation of protein catabolic process in the vacuole	BP	1	1
GO:0006221	0.103966	0.982671	2	45	pyrimidine nucleotide biosynthetic process	BP	1	1
GO:0032059	0.104141	0.99501	1	9	bleb	CC	1	1
GO:0035930	0.104269	0.994997	1	9	corticosteroid hormone secretion	BP	1	1
GO:0071372	0.104538	0.994971	1	9	cellular response to follicle-stimulating hormone stimulus	BP	1	1
GO:0008821	0.104572	0.994968	1	9	crossover junction endodeoxyribonuclease activity	MF	1	1
GO:0006531	0.104575	0.994967	1	9	aspartate metabolic process	BP	1	1
GO:0005542	0.104734	0.994952	1	9	folic acid binding	MF	1	1
GO:0004579	0.104804	0.994945	1	9	dolichyl-diphosphooligosaccharide-protein glycotransferase activity	MF	1	1
GO:0006188	0.104881	0.994937	1	9	IMP biosynthetic process	BP	1	1
GO:0030647	0.104895	0.994936	1	9	aminoglycoside antibiotic metabolic process	BP	1	1
GO:0071474	0.104938	0.994931	1	9	cellular hyperosmotic response	BP	1	1
GO:0015886	0.104945	0.994931	1	9	heme transport	BP	1	1
GO:0031597	0.104966	0.994929	1	9	cytosolic proteasome complex	CC	1	1
GO:0009221	0.10521	0.994905	1	9	pyrimidine deoxyribonucleotide biosynthetic process	BP	1	1
GO:0045842	0.105335	0.994892	1	9	positive regulation of mitotic metaphase/anaphase transition	BP	1	1
GO:1901970	0.105335	0.994892	1	9	positive regulation of mitotic sister chromatid separation	BP	1	1
GO:0016863	0.105466	0.994879	1	9	intramolecular oxidoreductase activity, transposing C=C bonds	MF	1	1
GO:0016407	0.105887	0.972625	3	95	acetyltransferase activity	MF	1	1
GO:0090316	0.107472	0.964936	4	150	positive regulation of intracellular protein transport	BP	1	1
GO:0042175	0.10836	0.934717	16	946	nuclear outer membrane-endoplasmic reticulum membrane network	CC	1	1
GO:0055021	0.108963	0.981314	2	47	regulation of cardiac muscle tissue growth	BP	1	1
GO:0086069	0.109823	0.994371	1	10	bundle of His cell to Purkinje myocyte communication	BP	1	1
GO:0002228	0.109909	0.981057	2	47	natural killer cell mediated immunity	BP	1	1
GO:0051171	0.110328	0.916254	68	4982	regulation of nitrogen compound metabolic process	BP	1	1
GO:0048589	0.110601	0.942124	10	537	developmental growth	BP	1	1
GO:0071248	0.110969	0.963385	4	152	cellular response to metal ion	BP	1	1
GO:0043209	0.111134	0.963315	4	151	myelin sheath	CC	1	1
GO:0048302	0.111193	0.994226	1	10	regulation of isotype switching to IgG isotypes	BP	1	1
GO:0006119	0.112114	0.970296	3	96	oxidative phosphorylation	BP	1	1
GO:0001932	0.112118	0.9292	19	1177	regulation of protein phosphorylation	BP	1	1
GO:0090557	0.112358	0.994102	1	10	establishment of endothelial intestinal barrier	BP	1	1
GO:0046607	0.112701	0.994065	1	10	positive regulation of centrosome cycle	BP	1	1
GO:0071501	0.112854	0.994048	1	10	cellular response to sterol depletion	BP	1	1
GO:0051246	0.112937	0.920014	35	2374	regulation of protein metabolic process	BP	1	1
GO:0051290	0.112994	0.98021	2	47	protein heterotetramerization	BP	1	1
GO:0001967	0.113015	0.994031	1	10	suckling behavior	BP	1	1
GO:0043249	0.11329	0.994001	1	10	erythrocyte maturation	BP	1	1
GO:0070862	0.113379	0.993992	1	10	negative regulation of protein exit from endoplasmic reticulum	BP	1	1
GO:0047429	0.11368	0.993959	1	10	nucleoside-triphosphate diphosphatase activity	MF	1	1
GO:0032060	0.113789	0.993947	1	10	bleb assembly	BP	1	1
GO:0007623	0.113837	0.962097	4	154	circadian rhythm	BP	1	1
GO:0004857	0.113857	0.951807	6	273	enzyme inhibitor activity	MF	1	1
GO:0072697	0.113866	0.993939	1	10	protein localization to cell cortex	BP	1	1
GO:0000800	0.113929	0.993932	1	10	lateral element	CC	1	1
GO:0051657	0.114095	0.993914	1	10	maintenance of organelle location	BP	1	1
GO:0032905	0.114321	0.993889	1	10	transforming growth factor beta1 production	BP	1	1
GO:0051255	0.114351	0.993886	1	10	spindle midzone assembly	BP	1	1
GO:0019219	0.114429	0.915326	49	3479	regulation of nucleobase-containing compound metabolic process	BP	1	1
GO:0045741	0.114616	0.993857	1	10	positive regulation of epidermal growth factor-activated receptor activity	BP	1	1
GO:0051231	0.11466	0.993852	1	10	spindle elongation	BP	1	1
GO:0051798	0.114731	0.993844	1	10	positive regulation of hair follicle development	BP	1	1
GO:0043409	0.114765	0.96168	4	154	negative regulation of MAPK cascade	BP	1	1
GO:0017127	0.114926	0.993823	1	10	cholesterol transporter activity	MF	1	1
GO:0035999	0.114947	0.99382	1	10	tetrahydrofolate interconversion	BP	1	1
GO:0061608	0.11495	0.99382	1	10	nuclear import signal receptor activity	MF	1	1
GO:1905146	0.114956	0.993819	1	10	lysosomal protein catabolic process	BP	1	1
GO:0032070	0.114999	0.993815	1	10	regulation of deoxyribonuclease activity	BP	1	1
GO:1990825	0.115067	0.993807	1	10	sequence-specific mRNA binding	MF	1	1
GO:0001765	0.115206	0.993792	1	10	membrane raft assembly	BP	1	1
GO:0060576	0.115208	0.993792	1	10	intestinal epithelial cell development	BP	1	1
GO:0016668	0.115222	0.99379	1	10	oxidoreductase activity, acting on a sulfur group of donors, NAD(P) as acceptor	MF	1	1
GO:1902969	0.115229	0.993789	1	10	mitotic DNA replication	BP	1	1
GO:1902065	0.11525	0.993787	1	10	response to L-glutamate	BP	1	1
GO:0045091	0.115416	0.993769	1	10	regulation of single stranded viral RNA replication via double stranded DNA intermediate	BP	1	1
GO:0008297	0.115569	0.993752	1	10	single-stranded DNA exodeoxyribonuclease activity	MF	1	1
GO:0016889	0.115623	0.993746	1	10	endodeoxyribonuclease activity, producing 3'-phosphomonoesters	MF	1	1
GO:0043970	0.115732	0.993734	1	10	histone H3-K9 acetylation	BP	1	1
GO:0009157	0.115816	0.993724	1	10	deoxyribonucleoside monophosphate biosynthetic process	BP	1	1
GO:0004576	0.115846	0.993721	1	10	oligosaccharyl transferase activity	MF	1	1
GO:0008242	0.115897	0.993715	1	10	omega peptidase activity	MF	1	1
GO:0016746	0.116196	0.955178	5	214	transferase activity, transferring acyl groups	MF	1	1
GO:0033197	0.116307	0.99367	1	10	response to vitamin E	BP	1	1
GO:1902101	0.116332	0.993667	1	10	positive regulation of metaphase/anaphase transition of cell cycle	BP	1	1
GO:0030163	0.116937	0.931245	14	816	protein catabolic process	BP	1	1
GO:0072588	0.11705	0.993587	1	10	box H/ACA RNP complex	CC	1	1
GO:0097345	0.11728	0.978985	2	49	mitochondrial outer membrane permeabilization	BP	1	1
GO:0009150	0.11765	0.94275	8	404	purine ribonucleotide metabolic process	BP	1	1
GO:2001259	0.119768	0.978262	2	50	positive regulation of cation channel activity	BP	1	1
GO:0032270	0.119946	0.921875	21	1333	positive regulation of cellular protein metabolic process	BP	1	1
GO:1900451	0.119961	0.993191	1	11	positive regulation of glutamate receptor signaling pathway	BP	1	1
GO:0070830	0.120245	0.978125	2	50	bicellular tight junction assembly	BP	1	1
GO:0033160	0.120413	0.993138	1	11	positive regulation of protein import into nucleus, translocation	BP	1	1
GO:0009893	0.120421	0.911801	43	3015	positive regulation of metabolic process	BP	1	1
GO:0001101	0.12134	0.947747	6	280	response to acid chemical	BP	1	1
GO:0010565	0.121427	0.96668	3	101	regulation of cellular ketone metabolic process	BP	1	1
GO:0048291	0.12218	0.99293	1	11	isotype switching to IgG isotypes	BP	1	1
GO:0031032	0.12224	0.958258	4	158	actomyosin structure organization	BP	1	1
GO:0070863	0.122593	0.992881	1	11	positive regulation of protein exit from endoplasmic reticulum	BP	1	1
GO:0051013	0.123172	0.992812	1	11	microtubule severing	BP	1	1
GO:0090042	0.123221	0.992806	1	11	tubulin deacetylation	BP	1	1
GO:0032404	0.123338	0.992792	1	11	mismatch repair complex binding	MF	1	1
GO:0006268	0.123346	0.992791	1	11	DNA unwinding involved in DNA replication	BP	1	1
GO:0006991	0.123586	0.992762	1	11	response to sterol depletion	BP	1	1
GO:0072498	0.123679	0.992751	1	11	embryonic skeletal joint development	BP	1	1
GO:0042555	0.123818	0.992734	1	11	MCM complex	CC	1	1
GO:0009415	0.123847	0.992731	1	11	response to water	BP	1	1
GO:0099243	0.123976	0.992715	1	11	extrinsic component of synaptic membrane	CC	1	1
GO:0009151	0.124071	0.992704	1	11	purine deoxyribonucleotide metabolic process	BP	1	1
GO:0120192	0.124219	0.976955	2	51	tight junction assembly	BP	1	1
GO:0021681	0.124347	0.992671	1	11	cerebellar granular layer development	BP	1	1
GO:0071281	0.124369	0.992668	1	11	cellular response to iron ion	BP	1	1
GO:0008278	0.124396	0.992665	1	11	cohesin complex	CC	1	1
GO:0035861	0.124825	0.976777	2	51	site of double-strand break	CC	1	1
GO:0006048	0.12483	0.992612	1	11	UDP-N-acetylglucosamine biosynthetic process	BP	1	1
GO:0042271	0.124858	0.992609	1	11	susceptibility to natural killer cell mediated cytotoxicity	BP	1	1
GO:0010663	0.124906	0.992603	1	11	positive regulation of striated muscle cell apoptotic process	BP	1	1
GO:0010666	0.124906	0.992603	1	11	positive regulation of cardiac muscle cell apoptotic process	BP	1	1
GO:0036149	0.124964	0.992596	1	11	phosphatidylinositol acyl-chain remodeling	BP	1	1
GO:0031492	0.124987	0.976741	2	50	nucleosomal DNA binding	MF	1	1
GO:0033623	0.125027	0.992588	1	11	regulation of integrin activation	BP	1	1
GO:0042635	0.12512	0.992577	1	11	positive regulation of hair cycle	BP	1	1
GO:0019882	0.125181	0.956894	4	158	antigen processing and presentation	BP	1	1
GO:1902110	0.125303	0.976635	2	51	positive regulation of mitochondrial membrane permeability involved in apoptotic process	BP	1	1
GO:0031442	0.125304	0.992554	1	11	positive regulation of mRNA 3'-end processing	BP	1	1
GO:0006265	0.125312	0.992553	1	11	DNA topological change	BP	1	1
GO:0070673	0.125479	0.992533	1	11	response to interleukin-18	BP	1	1
GO:0043220	0.125602	0.992518	1	11	Schmidt-Lanterman incisure	CC	1	1
GO:0071453	0.125833	0.956587	4	159	cellular response to oxygen levels	BP	1	1
GO:0009113	0.125954	0.992475	1	11	purine nucleobase biosynthetic process	BP	1	1
GO:0039692	0.12624	0.99244	1	11	single stranded viral RNA replication via double stranded DNA intermediate	BP	1	1
GO:0042754	0.126517	0.992406	1	11	negative regulation of circadian rhythm	BP	1	1
GO:0031323	0.126584	0.902705	70	5187	regulation of cellular metabolic process	BP	1	1
GO:0004032	0.12669	0.992385	1	11	alditol:NADP+ 1-oxidoreductase activity	MF	1	1
GO:0016114	0.126716	0.992381	1	11	terpenoid biosynthetic process	BP	1	1
GO:1905820	0.127195	0.992322	1	11	positive regulation of chromosome separation	BP	1	1
GO:0034645	0.12721	0.903484	58	4218	cellular macromolecule biosynthetic process	BP	1	1
GO:0060420	0.128557	0.975652	2	52	regulation of heart growth	BP	1	1
GO:0016328	0.128656	0.975623	2	52	lateral plasma membrane	CC	1	1
GO:0042176	0.12941	0.939122	7	349	regulation of protein catabolic process	BP	1	1
GO:0001701	0.129653	0.94315	6	285	in utero embryonic development	BP	1	1
GO:0019005	0.129732	0.975298	2	52	SCF ubiquitin ligase complex	CC	1	1
GO:0042698	0.1298	0.975265	2	53	ovulation cycle	BP	1	1
GO:0050891	0.130155	0.975158	2	53	multicellular organismal water homeostasis	BP	1	1
GO:0086080	0.130292	0.991869	1	12	protein binding involved in heterotypic cell-cell adhesion	MF	1	1
GO:0048518	0.130872	0.899319	68	5030	positive regulation of biological process	BP	1	1
GO:0006464	0.131647	0.901376	49	3511	cellular protein modification process	BP	1	1
GO:0036211	0.131647	0.901376	49	3511	protein modification process	BP	1	1
GO:0048519	0.131788	0.899313	61	4466	negative regulation of biological process	BP	1	1
GO:0072091	0.131985	0.9746	2	53	regulation of stem cell proliferation	BP	1	1
GO:0044849	0.132181	0.991626	1	12	estrous cycle	BP	1	1
GO:0120193	0.132388	0.974477	2	53	tight junction organization	BP	1	1
GO:0043177	0.132433	0.953464	4	162	organic acid binding	MF	1	1
GO:0044260	0.132493	0.896853	92	6996	cellular macromolecule metabolic process	BP	1	1
GO:0031588	0.13324	0.991487	1	12	nucleotide-activated protein kinase complex	CC	1	1
GO:0014823	0.133568	0.974114	2	53	response to activity	BP	1	1
GO:1902686	0.133594	0.974106	2	53	mitochondrial outer membrane permeabilization involved in programmed cell death	BP	1	1
GO:0061578	0.133734	0.991422	1	12	Lys63-specific deubiquitinase activity	MF	1	1
GO:0070365	0.134187	0.991363	1	12	hepatocyte differentiation	BP	1	1
GO:0009143	0.134235	0.991356	1	12	nucleoside triphosphate catabolic process	BP	1	1
GO:0035929	0.134246	0.991355	1	12	steroid hormone secretion	BP	1	1
GO:0045408	0.134569	0.991312	1	12	regulation of interleukin-6 biosynthetic process	BP	1	1
GO:0014855	0.134782	0.973726	2	54	striated muscle cell proliferation	BP	1	1
GO:0090399	0.134891	0.991269	1	12	replicative senescence	BP	1	1
GO:0036445	0.135056	0.991247	1	12	neuronal stem cell division	BP	1	1
GO:0055057	0.135056	0.991247	1	12	neuroblast division	BP	1	1
GO:0044065	0.135178	0.991231	1	12	regulation of respiratory system process	BP	1	1
GO:0031507	0.135252	0.991221	1	12	heterochromatin assembly	BP	1	1
GO:0005523	0.135451	0.991195	1	12	tropomyosin binding	MF	1	1
GO:0043073	0.135492	0.991189	1	12	germ cell nucleus	CC	1	1
GO:0035437	0.136149	0.991101	1	12	maintenance of protein localization in endoplasmic reticulum	BP	1	1
GO:0032530	0.136315	0.991079	1	12	regulation of microvillus organization	BP	1	1
GO:0009259	0.136457	0.931318	8	419	ribonucleotide metabolic process	BP	1	1
GO:0098631	0.136478	0.973198	2	54	cell adhesion mediator activity	MF	1	1
GO:0071397	0.136531	0.99105	1	12	cellular response to cholesterol	BP	1	1
GO:0090407	0.13685	0.92531	10	556	organophosphate biosynthetic process	BP	1	1
GO:0022900	0.13699	0.951277	4	162	electron transport chain	BP	1	1
GO:1901678	0.137021	0.990984	1	12	iron coordination entity transport	BP	1	1
GO:0002227	0.137208	0.990958	1	12	innate immune response in mucosa	BP	1	1
GO:0006000	0.137255	0.990952	1	12	fructose metabolic process	BP	1	1
GO:0032048	0.137288	0.990947	1	12	cardiolipin metabolic process	BP	1	1
GO:0046040	0.137485	0.990921	1	12	IMP metabolic process	BP	1	1
GO:0008250	0.137707	0.990891	1	12	oligosaccharyltransferase complex	CC	1	1
GO:0009265	0.137736	0.990887	1	12	2'-deoxyribonucleotide biosynthetic process	BP	1	1
GO:0046385	0.137736	0.990887	1	12	deoxyribose phosphate biosynthetic process	BP	1	1
GO:0009205	0.137738	0.944017	5	225	purine ribonucleoside triphosphate metabolic process	BP	1	1
GO:0006662	0.138031	0.990847	1	12	glycerol ether metabolic process	BP	1	1
GO:0006486	0.138087	0.943826	5	227	protein glycosylation	BP	1	1
GO:0043413	0.138087	0.943826	5	227	macromolecule glycosylation	BP	1	1
GO:0046822	0.138434	0.959751	3	107	regulation of nucleocytoplasmic transport	BP	1	1
GO:0034709	0.138556	0.990775	1	12	methylosome	CC	1	1
GO:0046686	0.138593	0.972534	2	54	response to cadmium ion	BP	1	1
GO:0034654	0.138608	0.89547	50	3609	nucleobase-containing compound biosynthetic process	BP	1	1
GO:0007631	0.138798	0.972457	2	55	feeding behavior	BP	1	1
GO:0000900	0.139934	0.990522	1	13	translation repressor activity, mRNA regulatory element binding	MF	1	1
GO:0060429	0.140031	0.913677	15	924	epithelium development	BP	1	1
GO:0140056	0.14019	0.949711	4	166	organelle localization by membrane tethering	BP	1	1
GO:0043412	0.140383	0.893808	51	3687	macromolecule modification	BP	1	1
GO:0048706	0.140503	0.958877	3	108	embryonic skeletal system development	BP	1	1
GO:0045739	0.140808	0.971818	2	55	positive regulation of DNA repair	BP	1	1
GO:0009991	0.141464	0.9282	8	425	response to extracellular stimulus	BP	1	1
GO:0043966	0.141474	0.971606	2	55	histone H3 acetylation	BP	1	1
GO:1902108	0.141637	0.971553	2	55	regulation of mitochondrial membrane permeability involved in apoptotic process	BP	1	1
GO:0035794	0.141835	0.97149	2	55	positive regulation of mitochondrial membrane permeability	BP	1	1
GO:0010951	0.142499	0.948581	4	166	negative regulation of endopeptidase activity	BP	1	1
GO:0030104	0.142574	0.97124	2	56	water homeostasis	BP	1	1
GO:0032486	0.143116	0.990074	1	13	Rap protein signal transduction	BP	1	1
GO:0055089	0.143417	0.990031	1	13	fatty acid homeostasis	BP	1	1
GO:0006346	0.143856	0.989968	1	13	methylation-dependent chromatin silencing	BP	1	1
GO:0005041	0.143923	0.989958	1	13	low-density lipoprotein particle receptor activity	MF	1	1
GO:0048037	0.143965	0.926636	8	424	cofactor binding	MF	1	1
GO:0072528	0.144366	0.970674	2	55	pyrimidine-containing compound biosynthetic process	BP	1	1
GO:0046349	0.144805	0.989831	1	13	amino sugar biosynthetic process	BP	1	1
GO:0042226	0.14493	0.989813	1	13	interleukin-6 biosynthetic process	BP	1	1
GO:0033189	0.144934	0.989813	1	13	response to vitamin A	BP	1	1
GO:0023019	0.145186	0.989776	1	13	signal transduction involved in regulation of gene expression	BP	1	1
GO:0055013	0.145261	0.970371	2	56	cardiac muscle cell development	BP	1	1
GO:0017085	0.145387	0.989747	1	13	response to insecticide	BP	1	1
GO:0045717	0.145408	0.989744	1	13	negative regulation of fatty acid biosynthetic process	BP	1	1
GO:0018027	0.145452	0.989738	1	13	peptidyl-lysine dimethylation	BP	1	1
GO:0018158	0.145489	0.989732	1	13	protein oxidation	BP	1	1
GO:0005092	0.14564	0.98971	1	13	GDP-dissociation inhibitor activity	MF	1	1
GO:0030983	0.145684	0.989704	1	13	mismatched DNA binding	MF	1	1
GO:2000756	0.145837	0.970183	2	56	regulation of peptidyl-lysine acetylation	BP	1	1
GO:0016024	0.145896	0.989673	1	13	CDP-diacylglycerol biosynthetic process	BP	1	1
GO:0010893	0.145941	0.989666	1	13	positive regulation of steroid biosynthetic process	BP	1	1
GO:1905710	0.146111	0.970094	2	56	positive regulation of membrane permeability	BP	1	1
GO:0043240	0.146215	0.989627	1	13	Fanconi anaemia nuclear complex	CC	1	1
GO:0010369	0.146311	0.989612	1	13	chromocenter	CC	1	1
GO:0032354	0.146567	0.989575	1	13	response to follicle-stimulating hormone	BP	1	1
GO:0007039	0.146674	0.989559	1	13	protein catabolic process in the vacuole	BP	1	1
GO:0097001	0.147049	0.989504	1	13	ceramide binding	MF	1	1
GO:0000921	0.147168	0.989487	1	13	septin ring assembly	BP	1	1
GO:0033127	0.147582	0.989426	1	13	regulation of histone phosphorylation	BP	1	1
GO:0009889	0.147705	0.887968	50	3629	regulation of biosynthetic process	BP	1	1
GO:0072425	0.147722	0.989405	1	13	signal transduction involved in G2 DNA damage checkpoint	BP	1	1
GO:0070402	0.147898	0.989379	1	13	NADPH binding	MF	1	1
GO:0009162	0.148098	0.98935	1	13	deoxyribonucleoside monophosphate metabolic process	BP	1	1
GO:0005687	0.148794	0.989246	1	13	U4 snRNP	CC	1	1
GO:0009199	0.148814	0.938031	5	231	ribonucleoside triphosphate metabolic process	BP	1	1
GO:0005923	0.148853	0.955287	3	112	bicellular tight junction	CC	1	1
GO:0031328	0.149187	0.896719	25	1677	positive regulation of cellular biosynthetic process	BP	1	1
GO:0042981	0.149891	0.900404	20	1299	regulation of apoptotic process	BP	1	1
GO:1904888	0.150401	0.968666	2	57	cranial skeletal system development	BP	1	1
GO:1900180	0.150588	0.954539	3	111	regulation of protein localization to nucleus	BP	1	1
GO:0045815	0.150982	0.968472	2	57	positive regulation of gene expression, epigenetic	BP	1	1
GO:0070085	0.151247	0.93669	5	234	glycosylation	BP	1	1
GO:0044093	0.15181	0.896215	23	1529	positive regulation of molecular function	BP	1	1
GO:0055114	0.151871	0.906764	14	852	oxidation-reduction process	BP	1	1
GO:0048532	0.151873	0.988719	1	14	anatomical structure arrangement	BP	1	1
GO:0021692	0.152787	0.988579	1	14	cerebellar Purkinje cell layer morphogenesis	BP	1	1
GO:0043297	0.152964	0.967795	2	58	apical junction assembly	BP	1	1
GO:0016491	0.15299	0.912027	11	638	oxidoreductase activity	MF	1	1
GO:0051384	0.152997	0.95348	3	112	response to glucocorticoid	BP	1	1
GO:0004551	0.153486	0.988471	1	14	nucleotide diphosphatase activity	MF	1	1
GO:0017110	0.153544	0.988462	1	14	nucleoside-diphosphatase activity	MF	1	1
GO:0065009	0.153664	0.88685	37	2609	regulation of molecular function	BP	1	1
GO:0090398	0.154035	0.967433	2	58	cellular senescence	BP	1	1
GO:0032387	0.154099	0.967412	2	58	negative regulation of intracellular transport	BP	1	1
GO:0030813	0.154423	0.988325	1	14	positive regulation of nucleotide catabolic process	BP	1	1
GO:0045821	0.154423	0.988325	1	14	positive regulation of glycolytic process	BP	1	1
GO:0051197	0.154423	0.988325	1	14	positive regulation of coenzyme metabolic process	BP	1	1
GO:0090110	0.154518	0.98831	1	14	cargo loading into COPII-coated vesicle	BP	1	1
GO:0001972	0.154538	0.988307	1	14	retinoic acid binding	MF	1	1
GO:0019222	0.154848	0.878622	75	5658	regulation of metabolic process	BP	1	1
GO:2000047	0.154853	0.988258	1	14	regulation of cell-cell adhesion mediated by cadherin	BP	1	1
GO:0044320	0.154891	0.988252	1	14	cellular response to leptin stimulus	BP	1	1
GO:0071732	0.15494	0.988245	1	14	cellular response to nitric oxide	BP	1	1
GO:0043142	0.155843	0.988103	1	14	single-stranded DNA-dependent ATPase activity	MF	1	1
GO:0010466	0.156001	0.94181	4	172	negative regulation of peptidase activity	BP	1	1
GO:0046341	0.156228	0.988042	1	14	CDP-diacylglycerol metabolic process	BP	1	1
GO:0006999	0.15624	0.98804	1	14	nuclear pore organization	BP	1	1
GO:0042288	0.156245	0.988039	1	14	MHC class I protein binding	MF	1	1
GO:0042573	0.156324	0.988027	1	14	retinoic acid metabolic process	BP	1	1
GO:0097094	0.156657	0.987974	1	14	craniofacial suture morphogenesis	BP	1	1
GO:0005744	0.157298	0.987873	1	14	TIM23 mitochondrial import inner membrane translocase complex	CC	1	1
GO:0043218	0.157501	0.98784	1	14	compact myelin	CC	1	1
GO:0031106	0.157623	0.987821	1	14	septin ring organization	BP	1	1
GO:0046606	0.157726	0.987804	1	14	negative regulation of centrosome cycle	BP	1	1
GO:0019104	0.157763	0.987798	1	14	DNA N-glycosylase activity	MF	1	1
GO:0033262	0.157842	0.987786	1	14	regulation of nuclear cell cycle DNA replication	BP	1	1
GO:0008296	0.157958	0.987767	1	14	3'-5'-exodeoxyribonuclease activity	MF	1	1
GO:0043101	0.158029	0.987756	1	14	purine-containing compound salvage	BP	1	1
GO:0006646	0.158504	0.98768	1	14	phosphatidylethanolamine biosynthetic process	BP	1	1
GO:0045116	0.15856	0.987671	1	14	protein neddylation	BP	1	1
GO:0043650	0.158678	0.987652	1	14	dicarboxylic acid biosynthetic process	BP	1	1
GO:0071900	0.159166	0.916951	8	439	regulation of protein serine/threonine kinase activity	BP	1	1
GO:0019693	0.159248	0.916901	8	436	ribose phosphate metabolic process	BP	1	1
GO:0043067	0.1602	0.892556	20	1312	regulation of programmed cell death	BP	1	1
GO:0022406	0.160396	0.939549	4	175	membrane docking	BP	1	1
GO:0098911	0.161315	0.987163	1	15	regulation of ventricular cardiac muscle cell action potential	BP	1	1
GO:0001822	0.162528	0.930389	5	242	kidney development	BP	1	1
GO:0070160	0.163386	0.948812	3	117	tight junction	CC	1	1
GO:0048513	0.1639	0.878098	38	2711	animal organ development	BP	1	1
GO:0090190	0.164455	0.986641	1	15	positive regulation of branching involved in ureteric bud morphogenesis	BP	1	1
GO:0032269	0.164469	0.897644	14	870	negative regulation of cellular protein metabolic process	BP	1	1
GO:0000076	0.164698	0.9866	1	15	DNA replication checkpoint	BP	1	1
GO:0019438	0.164818	0.873718	50	3661	aromatic compound biosynthetic process	BP	1	1
GO:0018130	0.16487	0.873674	50	3661	heterocycle biosynthetic process	BP	1	1
GO:0048660	0.165199	0.947988	3	117	regulation of smooth muscle cell proliferation	BP	1	1
GO:0002070	0.165234	0.98651	1	15	epithelial cell maturation	BP	1	1
GO:0046931	0.165464	0.986471	1	15	pore complex assembly	BP	1	1
GO:2001224	0.165707	0.98643	1	15	positive regulation of neuron migration	BP	1	1
GO:0070628	0.165945	0.98639	1	15	proteasome binding	MF	1	1
GO:0009891	0.166028	0.883505	25	1701	positive regulation of biosynthetic process	BP	1	1
GO:0042177	0.166077	0.947586	3	117	negative regulation of protein catabolic process	BP	1	1
GO:0051151	0.166128	0.986359	1	15	negative regulation of smooth muscle cell differentiation	BP	1	1
GO:0030214	0.166155	0.986354	1	15	hyaluronan catabolic process	BP	1	1
GO:0055006	0.166396	0.963104	2	61	cardiac cell development	BP	1	1
GO:0000712	0.16647	0.9863	1	15	resolution of meiotic recombination intermediates	BP	1	1
GO:0031468	0.166885	0.98623	1	15	nuclear envelope reassembly	BP	1	1
GO:1902644	0.166915	0.986225	1	15	tertiary alcohol metabolic process	BP	1	1
GO:0016888	0.167015	0.986208	1	15	endodeoxyribonuclease activity, producing 5'-phosphomonoesters	MF	1	1
GO:0071855	0.167105	0.986192	1	15	neuropeptide receptor binding	MF	1	1
GO:0005521	0.167106	0.986192	1	15	lamin binding	MF	1	1
GO:0032185	0.167803	0.986073	1	15	septin cytoskeleton organization	BP	1	1
GO:0044548	0.167813	0.986071	1	15	S100 protein binding	MF	1	1
GO:0043174	0.167988	0.986041	1	15	nucleoside salvage	BP	1	1
GO:0015936	0.167989	0.986041	1	15	coenzyme A metabolic process	BP	1	1
GO:0015037	0.168252	0.985995	1	15	peptide disulfide oxidoreductase activity	MF	1	1
GO:0046527	0.168301	0.985987	1	15	glucosyltransferase activity	MF	1	1
GO:0032434	0.168329	0.946553	3	117	regulation of proteasomal ubiquitin-dependent protein catabolic process	BP	1	1
GO:0006220	0.16986	0.961862	2	61	pyrimidine nucleotide metabolic process	BP	1	1
GO:0005506	0.170113	0.945723	3	118	iron ion binding	MF	1	1
GO:0005662	0.170385	0.985565	1	16	DNA replication factor A complex	CC	1	1
GO:0090734	0.171052	0.961418	2	62	site of DNA damage	CC	1	1
GO:0048659	0.171078	0.94527	3	119	smooth muscle cell proliferation	BP	1	1
GO:0006473	0.172546	0.933172	4	181	protein acetylation	BP	1	1
GO:0035372	0.172552	0.985183	1	16	protein localization to microtubule	BP	1	1
GO:0042393	0.172849	0.933012	4	181	histone binding	MF	1	1
GO:0051291	0.173007	0.944377	3	118	protein heterooligomerization	BP	1	1
GO:0006629	0.173673	0.884598	18	1173	lipid metabolic process	BP	1	1
GO:0030228	0.173775	0.984965	1	16	lipoprotein particle receptor activity	MF	1	1
GO:1901379	0.174222	0.960249	2	63	regulation of potassium ion transmembrane transport	BP	1	1
GO:0071380	0.174235	0.984882	1	16	cellular response to prostaglandin E stimulus	BP	1	1
GO:0051536	0.174292	0.960236	2	62	iron-sulfur cluster binding	MF	1	1
GO:0051540	0.174292	0.960236	2	62	metal cluster binding	MF	1	1
GO:0036124	0.174366	0.984859	1	16	histone H3-K9 trimethylation	BP	1	1
GO:1901032	0.174372	0.984857	1	16	negative regulation of response to reactive oxygen species	BP	1	1
GO:1903206	0.174372	0.984857	1	16	negative regulation of hydrogen peroxide-induced cell death	BP	1	1
GO:2001039	0.174372	0.984857	1	16	negative regulation of cellular response to drug	BP	1	1
GO:0071731	0.17443	0.984847	1	16	response to nitric oxide	BP	1	1
GO:2000269	0.174605	0.984815	1	16	regulation of fibroblast apoptotic process	BP	1	1
GO:0015095	0.174964	0.984751	1	16	magnesium ion transmembrane transporter activity	MF	1	1
GO:1903830	0.174964	0.984751	1	16	magnesium ion transmembrane transport	BP	1	1
GO:0035809	0.175178	0.984712	1	16	regulation of urine volume	BP	1	1
GO:0042738	0.175193	0.984709	1	16	exogenous drug catabolic process	BP	1	1
GO:0031936	0.17539	0.984674	1	16	negative regulation of chromatin silencing	BP	1	1
GO:0010878	0.175509	0.984652	1	16	cholesterol storage	BP	1	1
GO:0060575	0.175725	0.984613	1	16	intestinal epithelial cell differentiation	BP	1	1
GO:0048820	0.175812	0.984597	1	16	hair follicle maturation	BP	1	1
GO:0000502	0.175825	0.959672	2	62	proteasome complex	CC	1	1
GO:0008301	0.175828	0.984595	1	16	DNA binding, bending	MF	1	1
GO:0004653	0.176078	0.984549	1	16	polypeptide N-acetylgalactosaminyltransferase activity	MF	1	1
GO:0006047	0.176201	0.984527	1	16	UDP-N-acetylglucosamine metabolic process	BP	1	1
GO:0008211	0.176834	0.984411	1	16	glucocorticoid metabolic process	BP	1	1
GO:0071404	0.17689	0.984401	1	16	cellular response to low-density lipoprotein particle stimulus	BP	1	1
GO:1902166	0.176938	0.984392	1	16	negative regulation of intrinsic apoptotic signaling pathway in response to DNA damage by p53 class mediator	BP	1	1
GO:1901018	0.177205	0.984343	1	16	positive regulation of potassium ion transmembrane transporter activity	BP	1	1
GO:0055106	0.177444	0.9843	1	16	ubiquitin-protein transferase regulator activity	MF	1	1
GO:0007096	0.178448	0.984115	1	16	regulation of exit from mitosis	BP	1	1
GO:0070200	0.178623	0.984083	1	16	establishment of protein localization to telomere	BP	1	1
GO:0009130	0.178633	0.984081	1	16	pyrimidine nucleoside monophosphate biosynthetic process	BP	1	1
GO:0009084	0.178764	0.984057	1	16	glutamine family amino acid biosynthetic process	BP	1	1
GO:2001257	0.179634	0.941228	3	122	regulation of cation channel activity	BP	1	1
GO:0046824	0.180011	0.958087	2	64	positive regulation of nucleocytoplasmic transport	BP	1	1
GO:1905369	0.1801	0.958067	2	63	endopeptidase complex	CC	1	1
GO:0009064	0.181395	0.957566	2	64	glutamine family amino acid metabolic process	BP	1	1
GO:0033993	0.181536	0.889425	12	740	response to lipid	BP	1	1
GO:0008188	0.182667	0.983265	1	17	neuropeptide receptor activity	MF	1	1
GO:0055024	0.182878	0.956992	2	65	regulation of cardiac muscle tissue development	BP	1	1
GO:0007422	0.18319	0.956861	2	66	peripheral nervous system development	BP	1	1
GO:0006044	0.183246	0.983155	1	17	N-acetylglucosamine metabolic process	BP	1	1
GO:0055017	0.183253	0.95685	2	65	cardiac muscle tissue growth	BP	1	1
GO:0031396	0.183963	0.927011	4	185	regulation of protein ubiquitination	BP	1	1
GO:0015693	0.184361	0.982942	1	17	magnesium ion transport	BP	1	1
GO:0046902	0.184379	0.956422	2	65	regulation of mitochondrial membrane permeability	BP	1	1
GO:0012501	0.18459	0.8687	25	1723	programmed cell death	BP	1	1
GO:1902532	0.185181	0.899795	8	456	negative regulation of intracellular signal transduction	BP	1	1
GO:0006337	0.185192	0.982782	1	17	nucleosome disassembly	BP	1	1
GO:1902170	0.185192	0.982782	1	17	cellular response to reactive nitrogen species	BP	1	1
GO:0010941	0.185594	0.871727	21	1418	regulation of cell death	BP	1	1
GO:0008409	0.185623	0.982698	1	17	5'-3' exonuclease activity	MF	1	1
GO:0016074	0.185628	0.982697	1	17	snoRNA metabolic process	BP	1	1
GO:2000310	0.185633	0.982696	1	17	regulation of NMDA receptor activity	BP	1	1
GO:0006732	0.185704	0.909884	6	316	coenzyme metabolic process	BP	1	1
GO:0042474	0.185737	0.982676	1	17	middle ear morphogenesis	BP	1	1
GO:0060628	0.185808	0.982663	1	17	regulation of ER to Golgi vesicle-mediated transport	BP	1	1
GO:0070828	0.186148	0.982597	1	17	heterochromatin organization	BP	1	1
GO:0051247	0.186238	0.871218	21	1420	positive regulation of protein metabolic process	BP	1	1
GO:0008356	0.186387	0.98255	1	17	asymmetric cell division	BP	1	1
GO:0071277	0.186622	0.955549	2	66	cellular response to calcium ion	BP	1	1
GO:1904355	0.186684	0.982492	1	17	positive regulation of telomere capping	BP	1	1
GO:0061436	0.186833	0.982406	1	18	establishment of skin barrier	BP	1	1
GO:0009059	0.186848	0.853397	58	4342	macromolecule biosynthetic process	BP	1	1
GO:0051797	0.186868	0.982457	1	17	regulation of hair follicle development	BP	1	1
GO:0045940	0.187147	0.982402	1	17	positive regulation of steroid metabolic process	BP	1	1
GO:0006266	0.18719	0.982394	1	17	DNA ligation	BP	1	1
GO:0001522	0.187447	0.982344	1	17	pseudouridine synthesis	BP	1	1
GO:0008353	0.187539	0.982326	1	17	RNA polymerase II CTD heptapeptide repeat kinase activity	MF	1	1
GO:0019400	0.187576	0.982318	1	17	alditol metabolic process	BP	1	1
GO:1901565	0.187695	0.875237	17	1113	organonitrogen compound catabolic process	BP	1	1
GO:0051010	0.1877	0.982294	1	17	microtubule plus-end binding	MF	1	1
GO:1901796	0.187724	0.937321	3	124	regulation of signal transduction by p53 class mediator	BP	1	1
GO:0061952	0.188323	0.982172	1	17	midbody abscission	BP	1	1
GO:1901983	0.188508	0.954822	2	66	regulation of protein acetylation	BP	1	1
GO:0046337	0.188562	0.982125	1	17	phosphatidylethanolamine metabolic process	BP	1	1
GO:0016137	0.188613	0.982115	1	17	glycoside metabolic process	BP	1	1
GO:0006743	0.188638	0.98211	1	17	ubiquinone metabolic process	BP	1	1
GO:0009129	0.188729	0.982092	1	17	pyrimidine nucleoside monophosphate metabolic process	BP	1	1
GO:0062033	0.188794	0.982079	1	17	positive regulation of mitotic sister chromatid segregation	BP	1	1
GO:0006915	0.189054	0.865982	24	1651	apoptotic process	BP	1	1
GO:0046785	0.189169	0.954566	2	66	microtubule polymerization	BP	1	1
GO:0018904	0.1892	0.981999	1	17	ether metabolic process	BP	1	1
GO:0007215	0.190113	0.954173	2	68	glutamate receptor signaling pathway	BP	1	1
GO:2000573	0.19056	0.954025	2	66	positive regulation of DNA biosynthetic process	BP	1	1
GO:0043576	0.191827	0.981416	1	18	regulation of respiratory gaseous exchange	BP	1	1
GO:0009790	0.192402	0.879075	13	826	embryo development	BP	1	1
GO:0001618	0.192733	0.953161	2	67	virus receptor activity	MF	1	1
GO:0104005	0.192733	0.953161	2	67	hijacked molecular function	MF	1	1
GO:0005540	0.19277	0.981225	1	18	hyaluronic acid binding	MF	1	1
GO:0030728	0.193029	0.981173	1	18	ovulation	BP	1	1
GO:2001023	0.193418	0.952878	2	68	regulation of response to drug	BP	1	1
GO:0061213	0.19397	0.980981	1	18	positive regulation of mesonephros development	BP	1	1
GO:0001764	0.194234	0.934099	3	128	neuron migration	BP	1	1
GO:0070840	0.194345	0.980905	1	18	dynein complex binding	MF	1	1
GO:0007163	0.194394	0.921236	4	189	establishment or maintenance of cell polarity	BP	1	1
GO:0016338	0.194531	0.980867	1	18	calcium-independent cell-cell adhesion via plasma membrane cell-adhesion molecules	BP	1	1
GO:0044321	0.194796	0.980813	1	18	response to leptin	BP	1	1
GO:0003684	0.194838	0.95233	2	67	damaged DNA binding	MF	1	1
GO:0033599	0.194996	0.980772	1	18	regulation of mammary gland epithelial cell proliferation	BP	1	1
GO:0006970	0.195336	0.95212	2	68	response to osmotic stress	BP	1	1
GO:0007221	0.195524	0.980663	1	18	positive regulation of transcription of Notch receptor target	BP	1	1
GO:0006979	0.195615	0.897649	7	392	response to oxidative stress	BP	1	1
GO:0034063	0.19625	0.980514	1	18	stress granule assembly	BP	1	1
GO:0035902	0.196431	0.980476	1	18	response to immobilization stress	BP	1	1
GO:0046653	0.196714	0.980418	1	18	tetrahydrofolate metabolic process	BP	1	1
GO:0048643	0.196896	0.98038	1	18	positive regulation of skeletal muscle tissue development	BP	1	1
GO:0006688	0.197036	0.980351	1	18	glycosphingolipid biosynthetic process	BP	1	1
GO:1902165	0.197133	0.980331	1	18	regulation of intrinsic apoptotic signaling pathway in response to DNA damage by p53 class mediator	BP	1	1
GO:0030150	0.197582	0.980237	1	18	protein import into mitochondrial matrix	BP	1	1
GO:0031960	0.197592	0.932433	3	127	response to corticosteroid	BP	1	1
GO:1904385	0.197665	0.98022	1	18	cellular response to angiotensin	BP	1	1
GO:0016747	0.197711	0.919368	4	191	transferase activity, transferring acyl groups other than amino-acyl groups	MF	1	1
GO:0002385	0.19801	0.980148	1	18	mucosal immune response	BP	1	1
GO:0031667	0.198015	0.896053	7	394	response to nutrient levels	BP	1	1
GO:0009148	0.198446	0.980057	1	18	pyrimidine nucleoside triphosphate biosynthetic process	BP	1	1
GO:0006144	0.198578	0.980029	1	18	purine nucleobase metabolic process	BP	1	1
GO:0034641	0.198966	0.840726	75	5730	cellular nitrogen compound metabolic process	BP	1	1
GO:0097602	0.198969	0.979948	1	18	cullin family protein binding	MF	1	1
GO:0008106	0.199036	0.979934	1	18	alcohol dehydrogenase (NADP+) activity	MF	1	1
GO:0000287	0.199267	0.918491	4	191	magnesium ion binding	MF	1	1
GO:0034719	0.199535	0.979829	1	18	SMN-Sm protein complex	CC	1	1
GO:0019217	0.200269	0.950133	2	69	regulation of fatty acid metabolic process	BP	1	1
GO:0009124	0.200323	0.931063	3	127	nucleoside monophosphate biosynthetic process	BP	1	1
GO:0019903	0.200759	0.930831	3	129	protein phosphatase binding	MF	1	1
GO:0051053	0.20081	0.930811	3	128	negative regulation of DNA metabolic process	BP	1	1
GO:0036010	0.201554	0.979342	1	19	protein localization to endosome	BP	1	1
GO:0035264	0.20163	0.930391	3	129	multicellular organism growth	BP	1	1
GO:2000810	0.202354	0.979171	1	19	regulation of bicellular tight junction assembly	BP	1	1
GO:0032507	0.202398	0.949271	2	69	maintenance of protein location in cell	BP	1	1
GO:0002052	0.202442	0.979152	1	19	positive regulation of neuroblast proliferation	BP	1	1
GO:0034695	0.203282	0.978971	1	19	response to prostaglandin E	BP	1	1
GO:0090189	0.203602	0.978902	1	19	regulation of branching involved in ureteric bud morphogenesis	BP	1	1
GO:0044346	0.204018	0.978812	1	19	fibroblast apoptotic process	BP	1	1
GO:0071379	0.204206	0.978772	1	19	cellular response to prostaglandin stimulus	BP	1	1
GO:0080134	0.204538	0.860596	18	1212	regulation of response to stress	BP	1	1
GO:0051701	0.204579	0.915465	4	193	interaction with host	BP	1	1
GO:0031498	0.204606	0.978685	1	19	chromatin disassembly	BP	1	1
GO:0032986	0.204841	0.978634	1	19	protein-DNA complex disassembly	BP	1	1
GO:0051194	0.204873	0.978627	1	19	positive regulation of cofactor metabolic process	BP	1	1
GO:0097386	0.204879	0.978626	1	19	glial cell projection	CC	1	1
GO:0051649	0.205629	0.849159	28	1978	establishment of localization in cell	BP	1	1
GO:0042629	0.205789	0.978427	1	19	mast cell granule	CC	1	1
GO:0033561	0.20581	0.978367	1	20	regulation of water loss via skin	BP	1	1
GO:0097306	0.205881	0.947833	2	70	cellular response to alcohol	BP	1	1
GO:0044877	0.205908	0.864619	15	984	protein-containing complex binding	MF	1	1
GO:0005096	0.205932	0.904708	5	262	GTPase activator activity	MF	1	1
GO:0009264	0.206324	0.97831	1	19	deoxyribonucleotide catabolic process	BP	1	1
GO:0140142	0.20636	0.978302	1	19	nucleocytoplasmic carrier activity	MF	1	1
GO:0045861	0.2065	0.904363	5	260	negative regulation of proteolysis	BP	1	1
GO:0003725	0.206559	0.947554	2	70	double-stranded RNA binding	MF	1	1
GO:0046599	0.206685	0.978231	1	19	regulation of centriole replication	BP	1	1
GO:0034637	0.206843	0.947424	2	71	cellular carbohydrate biosynthetic process	BP	1	1
GO:0008320	0.206946	0.978173	1	19	protein transmembrane transporter activity	MF	1	1
GO:1901657	0.20715	0.927575	3	130	glycosyl compound metabolic process	BP	1	1
GO:0016780	0.207229	0.978111	1	19	phosphotransferase activity, for other substituted phosphate groups	MF	1	1
GO:0046112	0.207408	0.978072	1	19	nucleobase biosynthetic process	BP	1	1
GO:0017049	0.20744	0.978065	1	19	GTP-Rho binding	MF	1	1
GO:0046625	0.207453	0.978062	1	19	sphingolipid binding	MF	1	1
GO:0030057	0.207941	0.977897	1	20	desmosome	CC	1	1
GO:0031579	0.207958	0.97795	1	19	membrane raft organization	BP	1	1
GO:0051289	0.20796	0.946975	2	70	protein homotetramerization	BP	1	1
GO:0016894	0.207986	0.977944	1	19	endonuclease activity, active with either ribo- or deoxyribonucleic acids and producing 3'-phosphomonoesters	MF	1	1
GO:0043296	0.208125	0.927063	3	132	apical junction complex	CC	1	1
GO:0043266	0.208366	0.946794	2	71	regulation of potassium ion transport	BP	1	1
GO:0004298	0.208479	0.977835	1	19	threonine-type endopeptidase activity	MF	1	1
GO:0070003	0.208479	0.977835	1	19	threonine-type peptidase activity	MF	1	1
GO:0098641	0.208583	0.977812	1	19	cadherin binding involved in cell-cell adhesion	MF	1	1
GO:0005839	0.208915	0.977738	1	19	proteasome core complex	CC	1	1
GO:0030864	0.209224	0.946438	2	71	cortical actin cytoskeleton	CC	1	1
GO:0060419	0.209281	0.946414	2	71	heart growth	BP	1	1
GO:0008157	0.210156	0.977403	1	20	protein phosphatase 1 binding	MF	1	1
GO:0001890	0.210172	0.926008	3	132	placenta development	BP	1	1
GO:0048638	0.210255	0.902026	5	265	regulation of developmental growth	BP	1	1
GO:2001025	0.210306	0.97737	1	20	positive regulation of response to drug	BP	1	1
GO:0018193	0.2107	0.85902	16	1066	peptidyl-amino acid modification	BP	1	1
GO:0007004	0.210763	0.945809	2	70	telomere maintenance via telomerase	BP	1	1
GO:1901652	0.210849	0.887421	7	401	response to peptide	BP	1	1
GO:0099634	0.211271	0.945557	2	73	postsynaptic specialization membrane	CC	1	1
GO:2000177	0.211355	0.945535	2	72	regulation of neural precursor cell proliferation	BP	1	1
GO:0036120	0.211701	0.977055	1	20	cellular response to platelet-derived growth factor stimulus	BP	1	1
GO:0008026	0.211723	0.945394	2	71	ATP-dependent helicase activity	MF	1	1
GO:0070035	0.211723	0.945394	2	71	purine NTP-dependent helicase activity	MF	1	1
GO:0016853	0.211736	0.925205	3	131	isomerase activity	MF	1	1
GO:0006721	0.212041	0.94526	2	71	terpenoid metabolic process	BP	1	1
GO:0010557	0.21289	0.847648	23	1606	positive regulation of macromolecule biosynthetic process	BP	1	1
GO:0048103	0.213109	0.976736	1	20	somatic stem cell division	BP	1	1
GO:0070566	0.21483	0.976342	1	20	adenylyltransferase activity	MF	1	1
GO:0010894	0.215088	0.976282	1	20	negative regulation of steroid biosynthetic process	BP	1	1
GO:0000930	0.215522	0.976182	1	20	gamma-tubulin complex	CC	1	1
GO:0045922	0.21574	0.976132	1	20	negative regulation of fatty acid metabolic process	BP	1	1
GO:0008219	0.215752	0.842413	26	1839	cell death	BP	1	1
GO:0048471	0.215878	0.870282	10	623	perinuclear region of cytoplasm	CC	1	1
GO:0046386	0.215903	0.976094	1	20	deoxyribose phosphate catabolic process	BP	1	1
GO:0033622	0.215981	0.976076	1	20	integrin activation	BP	1	1
GO:0003841	0.216014	0.976068	1	20	1-acylglycerol-3-phosphate O-acyltransferase activity	MF	1	1
GO:0042171	0.216014	0.976068	1	20	lysophosphatidic acid acyltransferase activity	MF	1	1
GO:0071617	0.216014	0.976068	1	20	lysophospholipid acyltransferase activity	MF	1	1
GO:0010954	0.216081	0.976053	1	20	positive regulation of protein processing	BP	1	1
GO:0070723	0.216147	0.976038	1	20	response to cholesterol	BP	1	1
GO:0035268	0.216715	0.975906	1	20	protein mannosylation	BP	1	1
GO:0071466	0.216964	0.922463	3	133	cellular response to xenobiotic stimulus	BP	1	1
GO:0002251	0.217688	0.975679	1	20	organ or tissue specific immune response	BP	1	1
GO:0009219	0.218438	0.975504	1	20	pyrimidine deoxyribonucleotide metabolic process	BP	1	1
GO:0005838	0.218792	0.97542	1	20	proteasome regulatory particle	CC	1	1
GO:0005682	0.219056	0.975359	1	20	U5 snRNP	CC	1	1
GO:0006278	0.219561	0.942052	2	72	RNA-dependent DNA biosynthetic process	BP	1	1
GO:0090079	0.220601	0.974936	1	21	translation regulator activity, nucleic acid binding	MF	1	1
GO:0098772	0.22066	0.843598	21	1457	molecular function regulator	MF	1	1
GO:1900182	0.220731	0.941534	2	73	positive regulation of protein localization to nucleus	BP	1	1
GO:0045830	0.220986	0.974844	1	21	positive regulation of isotype switching	BP	1	1
GO:0036119	0.221332	0.974762	1	21	response to platelet-derived growth factor	BP	1	1
GO:2001234	0.221982	0.90531	4	200	negative regulation of apoptotic signaling pathway	BP	1	1
GO:0006913	0.222045	0.886372	6	336	nucleocytoplasmic transport	BP	1	1
GO:1901071	0.222213	0.974551	1	21	glucosamine-containing compound metabolic process	BP	1	1
GO:2000114	0.222266	0.974539	1	21	regulation of establishment of cell polarity	BP	1	1
GO:0000790	0.223254	0.885563	6	338	nuclear chromatin	CC	1	1
GO:0090305	0.223265	0.89384	5	268	nucleic acid phosphodiester bond hydrolysis	BP	1	1
GO:0014850	0.223515	0.974238	1	21	response to muscle activity	BP	1	1
GO:0097150	0.223592	0.97422	1	21	neuronal stem cell population maintenance	BP	1	1
GO:0007026	0.223916	0.974141	1	21	negative regulation of microtubule depolymerization	BP	1	1
GO:0045939	0.2242	0.974073	1	21	negative regulation of steroid metabolic process	BP	1	1
GO:0030203	0.224203	0.918602	3	137	glycosaminoglycan metabolic process	BP	1	1
GO:0006700	0.224398	0.974025	1	21	C21-steroid hormone biosynthetic process	BP	1	1
GO:0046823	0.224443	0.974014	1	21	negative regulation of nucleocytoplasmic transport	BP	1	1
GO:0042775	0.224604	0.939852	2	73	mitochondrial ATP synthesis coupled electron transport	BP	1	1
GO:0010485	0.224604	0.973975	1	21	H4 histone acetyltransferase activity	MF	1	1
GO:0060255	0.224953	0.818731	68	5226	regulation of macromolecule metabolic process	BP	1	1
GO:0032366	0.225002	0.973878	1	21	intracellular sterol transport	BP	1	1
GO:0032367	0.225002	0.973878	1	21	intracellular cholesterol transport	BP	1	1
GO:0051457	0.225318	0.973801	1	21	maintenance of protein location in nucleus	BP	1	1
GO:0051248	0.225319	0.851665	14	926	negative regulation of protein metabolic process	BP	1	1
GO:0010664	0.225445	0.97377	1	21	negative regulation of striated muscle cell apoptotic process	BP	1	1
GO:0016799	0.225558	0.973743	1	21	hydrolase activity, hydrolyzing N-glycosyl compounds	MF	1	1
GO:0043027	0.225756	0.973694	1	21	cysteine-type endopeptidase inhibitor activity involved in apoptotic process	MF	1	1
GO:0006293	0.226173	0.973593	1	21	nucleotide-excision repair, preincision complex stabilization	BP	1	1
GO:0032388	0.226269	0.902751	4	202	positive regulation of intracellular transport	BP	1	1
GO:0015035	0.226291	0.973564	1	21	protein disulfide oxidoreductase activity	MF	1	1
GO:1990776	0.226337	0.973553	1	21	response to angiotensin	BP	1	1
GO:0048639	0.227242	0.916964	3	138	positive regulation of developmental growth	BP	1	1
GO:0009147	0.227363	0.973301	1	21	pyrimidine nucleoside triphosphate metabolic process	BP	1	1
GO:0043434	0.227767	0.882538	6	340	response to peptide hormone	BP	1	1
GO:0010499	0.227848	0.973181	1	21	proteasomal ubiquitin-independent protein catabolic process	BP	1	1
GO:0051169	0.227894	0.882455	6	339	nuclear transport	BP	1	1
GO:0070034	0.228033	0.973136	1	21	telomerase RNA binding	MF	1	1
GO:0005686	0.229066	0.97288	1	21	U2 snRNP	CC	1	1
GO:0002702	0.229401	0.9377	2	76	positive regulation of production of molecular mediator of immune response	BP	1	1
GO:1903205	0.229613	0.972687	1	22	regulation of hydrogen peroxide-induced cell death	BP	1	1
GO:0044432	0.230382	0.841637	17	1155	endoplasmic reticulum part	CC	1	1
GO:0033687	0.23108	0.97232	1	22	osteoblast proliferation	BP	1	1
GO:0061217	0.231741	0.972154	1	22	regulation of mesonephros development	BP	1	1
GO:0010638	0.231881	0.862501	9	558	positive regulation of organelle organization	BP	1	1
GO:0050892	0.231964	0.972098	1	22	intestinal absorption	BP	1	1
GO:0009299	0.232891	0.971864	1	22	mRNA transcription	BP	1	1
GO:0004012	0.232933	0.971853	1	22	phospholipid-translocating ATPase activity	MF	1	1
GO:0051186	0.23312	0.866371	8	483	cofactor metabolic process	BP	1	1
GO:0008334	0.23327	0.971767	1	22	histone mRNA metabolic process	BP	1	1
GO:1903319	0.233712	0.971655	1	22	positive regulation of protein maturation	BP	1	1
GO:0045954	0.234065	0.971565	1	22	positive regulation of natural killer cell mediated cytotoxicity	BP	1	1
GO:0005501	0.234207	0.971529	1	22	retinoid binding	MF	1	1
GO:1902254	0.234681	0.971408	1	22	negative regulation of intrinsic apoptotic signaling pathway by p53 class mediator	BP	1	1
GO:0006730	0.234782	0.971382	1	22	one-carbon metabolic process	BP	1	1
GO:0005719	0.234838	0.971368	1	22	nuclear euchromatin	CC	1	1
GO:0022884	0.234857	0.971363	1	22	macromolecule transmembrane transporter activity	MF	1	1
GO:0070286	0.235088	0.971304	1	22	axonemal dynein complex assembly	BP	1	1
GO:0000979	0.235213	0.971272	1	22	RNA polymerase II core promoter sequence-specific DNA binding	MF	1	1
GO:0019897	0.235292	0.912574	3	140	extrinsic component of plasma membrane	CC	1	1
GO:0051184	0.235434	0.971215	1	22	cofactor transmembrane transporter activity	MF	1	1
GO:0046471	0.235442	0.971213	1	22	phosphatidylglycerol metabolic process	BP	1	1
GO:0042451	0.236204	0.971017	1	22	purine nucleoside biosynthetic process	BP	1	1
GO:0046129	0.236204	0.971017	1	22	purine ribonucleoside biosynthetic process	BP	1	1
GO:0007063	0.236324	0.970986	1	22	regulation of sister chromatid cohesion	BP	1	1
GO:0032069	0.236404	0.970965	1	22	regulation of nuclease activity	BP	1	1
GO:0051346	0.236673	0.876504	6	345	negative regulation of hydrolase activity	BP	1	1
GO:0042744	0.236789	0.970866	1	22	hydrogen peroxide catabolic process	BP	1	1
GO:0007064	0.236884	0.970842	1	22	mitotic sister chromatid cohesion	BP	1	1
GO:1903363	0.237528	0.934036	2	77	negative regulation of cellular protein catabolic process	BP	1	1
GO:0008535	0.237688	0.970633	1	22	respiratory chain complex IV assembly	BP	1	1
GO:0048731	0.238202	0.810782	50	3795	system development	BP	1	1
GO:0051716	0.238966	0.80556	75	5817	cellular response to stimulus	BP	1	1
GO:0032436	0.23926	0.933246	2	77	positive regulation of proteasomal ubiquitin-dependent protein catabolic process	BP	1	1
GO:2000058	0.239405	0.910306	3	140	regulation of ubiquitin-dependent protein catabolic process	BP	1	1
GO:0004843	0.239454	0.933144	2	78	thiol-dependent ubiquitin-specific protease activity	MF	1	1
GO:0010737	0.239764	0.970036	1	23	protein kinase A signaling	BP	1	1
GO:0021680	0.240391	0.969871	1	23	cerebellar Purkinje cell layer development	BP	1	1
GO:0035459	0.241201	0.969657	1	23	cargo loading into vesicle	BP	1	1
GO:0034774	0.24127	0.88219	5	275	secretory granule lumen	CC	1	1
GO:0031114	0.241378	0.96961	1	23	regulation of microtubule depolymerization	BP	1	1
GO:0003677	0.241544	0.817483	30	2193	DNA binding	MF	1	1
GO:0031984	0.241669	0.826343	21	1476	organelle subcompartment	CC	1	1
GO:0051894	0.242384	0.969343	1	23	positive regulation of focal adhesion assembly	BP	1	1
GO:0003016	0.242534	0.969304	1	23	respiratory system process	BP	1	1
GO:0032528	0.243121	0.969147	1	23	microvillus organization	BP	1	1
GO:0001909	0.243164	0.931438	2	78	leukocyte mediated cytotoxicity	BP	1	1
GO:0002717	0.24348	0.969051	1	23	positive regulation of natural killer cell mediated immunity	BP	1	1
GO:0009226	0.244073	0.968893	1	23	nucleotide-sugar biosynthetic process	BP	1	1
GO:0016787	0.244073	0.815327	30	2183	hydrolase activity	MF	1	1
GO:0016895	0.244348	0.968819	1	23	exodeoxyribonuclease activity, producing 5'-phosphomonoesters	MF	1	1
GO:0016411	0.244448	0.968792	1	23	acylglycerol O-acyltransferase activity	MF	1	1
GO:0010288	0.244568	0.96876	1	23	response to lead ion	BP	1	1
GO:2000104	0.244597	0.968752	1	23	negative regulation of DNA-dependent DNA replication	BP	1	1
GO:0007275	0.244904	0.803533	55	4210	multicellular organism development	BP	1	1
GO:1901655	0.245009	0.930569	2	79	cellular response to ketone	BP	1	1
GO:0060341	0.245052	0.841561	12	793	regulation of cellular localization	BP	1	1
GO:0035265	0.245132	0.907092	3	143	organ growth	BP	1	1
GO:0019054	0.245744	0.968443	1	23	modulation by virus of host process	BP	1	1
GO:0034613	0.246284	0.818898	24	1712	cellular protein localization	BP	1	1
GO:0006022	0.246565	0.90628	3	144	aminoglycan metabolic process	BP	1	1
GO:0006733	0.247454	0.905792	3	142	oxidoreduction coenzyme metabolic process	BP	1	1
GO:0097327	0.247578	0.92937	2	79	response to antineoplastic agent	BP	1	1
GO:1903320	0.247856	0.889541	4	210	regulation of protein modification by small protein conjugation or removal	BP	1	1
GO:0032414	0.248286	0.929025	2	80	positive regulation of ion transmembrane transporter activity	BP	1	1
GO:0001892	0.248862	0.928754	2	80	embryonic placenta development	BP	1	1
GO:0110020	0.248927	0.928723	2	80	regulation of actomyosin structure organization	BP	1	1
GO:0032878	0.249005	0.967499	1	24	regulation of establishment or maintenance of cell polarity	BP	1	1
GO:0046777	0.249539	0.888483	4	212	protein autophosphorylation	BP	1	1
GO:0015012	0.250011	0.967222	1	24	heparan sulfate proteoglycan biosynthetic process	BP	1	1
GO:1902036	0.250578	0.967066	1	24	regulation of hematopoietic stem cell differentiation	BP	1	1
GO:0034694	0.250648	0.967046	1	24	response to prostaglandin	BP	1	1
GO:0046651	0.25086	0.88766	4	211	lymphocyte proliferation	BP	1	1
GO:0048821	0.251677	0.966761	1	24	erythrocyte development	BP	1	1
GO:0017053	0.251705	0.927412	2	80	transcriptional repressor complex	CC	1	1
GO:0008139	0.252023	0.966664	1	24	nuclear localization sequence binding	MF	1	1
GO:0008585	0.252114	0.927204	2	81	female gonad development	BP	1	1
GO:2001171	0.252241	0.966603	1	24	positive regulation of ATP biosynthetic process	BP	1	1
GO:0010661	0.252849	0.966434	1	24	positive regulation of muscle cell apoptotic process	BP	1	1
GO:0097066	0.252853	0.966432	1	24	response to thyroid hormone	BP	1	1
GO:0019840	0.253093	0.966365	1	24	isoprenoid binding	MF	1	1
GO:0015248	0.253169	0.966344	1	24	sterol transporter activity	MF	1	1
GO:0055094	0.253235	0.966326	1	24	response to lipoprotein particle	BP	1	1
GO:0039694	0.253377	0.966286	1	24	viral RNA genome replication	BP	1	1
GO:1900739	0.253523	0.966245	1	24	regulation of protein insertion into mitochondrial membrane involved in apoptotic signaling pathway	BP	1	1
GO:1900740	0.253523	0.966245	1	24	positive regulation of protein insertion into mitochondrial membrane involved in apoptotic signaling pathway	BP	1	1
GO:0000729	0.253878	0.966145	1	24	DNA double-strand break processing	BP	1	1
GO:0042287	0.25395	0.966125	1	24	MHC protein binding	MF	1	1
GO:0048704	0.254113	0.926253	2	81	embryonic skeletal system morphogenesis	BP	1	1
GO:0030371	0.254345	0.96596	1	25	translation repressor activity	MF	1	1
GO:0018279	0.255163	0.965783	1	24	protein N-linked glycosylation via asparagine	BP	1	1
GO:0070727	0.255595	0.811042	24	1722	cellular macromolecule localization	BP	1	1
GO:0006839	0.255763	0.884569	4	212	mitochondrial transport	BP	1	1
GO:0051224	0.255812	0.901005	3	146	negative regulation of protein transport	BP	1	1
GO:0032509	0.255833	0.965593	1	24	endosome transport via multivesicular body sorting pathway	BP	1	1
GO:0000030	0.25594	0.965563	1	24	mannosyltransferase activity	MF	1	1
GO:0004033	0.256201	0.965489	1	24	aldo-keto reductase (NADP) activity	MF	1	1
GO:0032943	0.256208	0.884284	4	213	mononuclear cell proliferation	BP	1	1
GO:2001038	0.256278	0.965413	1	25	regulation of cellular response to drug	BP	1	1
GO:0022624	0.256381	0.965438	1	24	proteasome accessory complex	CC	1	1
[truncated: 19,905 more rows]

## Sheet: PC1_1stPercentile
category	over_represented_pvalue	under_represented_pvalue	numDEInCat	numInCat	term	ontology	over_represented_qvalue	under_represented_qvalue
GO:0005886	6.49643e-10	1	91	4035	plasma membrane	CC	1.042e-05	1
GO:0071944	9.51429e-10	1	92	4133	cell periphery	CC	1.042e-05	1
GO:0044425	1.34828e-08	1	102	5120	membrane part	CC	9.84423e-05	1
GO:0060429	2.3543e-08	1	34	924	epithelium development	BP	0.00012713	1
GO:0016020	2.90198e-08	1	129	7367	membrane	CC	0.00012713	1
GO:0030855	3.9215e-08	1	24	508	epithelial cell differentiation	BP	0.000143161	1
GO:0044459	5.52832e-08	1	58	2234	plasma membrane part	CC	0.000172989	1
GO:0044421	7.3065e-08	1	63	2711	extracellular region part	CC	0.000200052	1
GO:0005615	1.01976e-07	1	60	2555	extracellular space	CC	0.000248186	1
GO:0016021	2.20411e-07	1	81	3837	integral component of membrane	CC	0.000482788	1
GO:0005576	2.88676e-07	1	69	3198	extracellular region	CC	0.000574832	1
GO:0031224	3.57083e-07	1	82	3950	intrinsic component of membrane	CC	0.000651796	1
GO:0016266	5.70798e-07	1	8	54	O-glycan processing	BP	0.000961751	1
GO:0009888	6.63892e-07	1	42	1502	tissue development	BP	0.00103871	1
GO:0030638	9.70412e-07	1	4	8	polyketide metabolic process	BP	0.00125035	1
GO:0044597	9.70412e-07	1	4	8	daunorubicin metabolic process	BP	0.00125035	1
GO:0044598	9.70412e-07	1	4	8	doxorubicin metabolic process	BP	0.00125035	1
GO:0008106	1.2515e-06	1	5	18	alcohol dehydrogenase (NADP+) activity	MF	0.00143267	1
GO:0047718	1.28693e-06	1	3	3	indanol dehydrogenase activity	MF	0.00143267	1
GO:0018636	1.30813e-06	1	3	3	phenanthrene 9,10-monooxygenase activity	MF	0.00143267	1
GO:0030647	1.85169e-06	1	4	9	aminoglycoside antibiotic metabolic process	BP	0.0019314	1
GO:0031982	2.01859e-06	0.999999	68	3292	vesicle	CC	0.00200978	1
GO:0006692	2.35296e-06	1	6	33	prostanoid metabolic process	BP	0.00214747	1
GO:0006693	2.35296e-06	1	6	33	prostaglandin metabolic process	BP	0.00214747	1
GO:0004032	4.76067e-06	1	4	11	alditol:NADP+ 1-oxidoreductase activity	MF	0.00398441	1
GO:0016614	4.99611e-06	0.999999	9	110	oxidoreductase activity, acting on CH-OH group of donors	MF	0.00398441	1
GO:0047115	5.10183e-06	1	3	4	trans-1,2-dihydrobenzene-1,2-diol dehydrogenase activity	MF	0.00398441	1
GO:0009753	5.45709e-06	1	3	4	response to jasmonic acid	BP	0.00398441	1
GO:0047086	5.45709e-06	1	3	4	ketosteroid monooxygenase activity	MF	0.00398441	1
GO:0071395	5.45709e-06	1	3	4	cellular response to jasmonic acid stimulus	BP	0.00398441	1
GO:0004033	5.88017e-06	1	5	24	aldo-keto reductase (NADP) activity	MF	0.00415482	1
GO:0046456	6.52049e-06	1	6	39	icosanoid biosynthetic process	BP	0.00446328	1
GO:0006690	7.45845e-06	0.999999	8	84	icosanoid metabolic process	BP	0.0049506	1
GO:0033559	8.81581e-06	0.999999	8	85	unsaturated fatty acid metabolic process	BP	0.00567945	1
GO:0008544	9.20156e-06	0.999998	14	261	epidermis development	BP	0.0057586	1
GO:0043588	9.50616e-06	0.999998	13	222	skin development	BP	0.00578397	1
GO:0009913	1.1348e-05	0.999998	11	164	epidermal cell differentiation	BP	0.00671801	1
GO:1901661	1.40513e-05	0.999999	5	28	quinone metabolic process	BP	0.0079178	1
GO:0034116	1.40976e-05	1	4	14	positive regulation of heterotypic cell-cell adhesion	BP	0.0079178	1
GO:0098590	1.58777e-05	0.999994	29	960	plasma membrane region	CC	0.00869462	1
GO:0016324	1.88046e-05	0.999996	13	246	apical plasma membrane	CC	0.0100462	1
GO:0051592	1.98432e-05	0.999997	9	120	response to calcium ion	BP	0.0103487	1
GO:1902644	2.4725e-05	0.999999	4	15	tertiary alcohol metabolic process	BP	0.0125948	1
GO:0006493	2.56818e-05	0.999997	8	91	protein O-linked glycosylation	BP	0.0127848	1
GO:0016709	2.79162e-05	0.999999	5	30	oxidoreductase activity, acting on paired donors, with incorporation or reduction of molecular oxygen, NAD(P)H as one donor, and incorporation of one atom of oxygen	MF	0.0135884	1
GO:0097164	3.14813e-05	0.999995	10	165	ammonium ion metabolic process	BP	0.0149906	1
GO:0030216	3.25828e-05	0.999995	9	120	keratinocyte differentiation	BP	0.0151136	1
GO:0016137	3.37092e-05	0.999999	4	17	glycoside metabolic process	BP	0.0151136	1
GO:0048869	3.46092e-05	0.999982	67	3363	cellular developmental process	BP	0.0151136	1
GO:0060428	3.55778e-05	0.999998	5	31	lung epithelium development	BP	0.0151136	1
GO:0070062	3.56021e-05	0.999984	42	1866	extracellular exosome	CC	0.0151136	1
GO:0035150	3.65696e-05	0.999996	8	97	regulation of tube size	BP	0.0151136	1
GO:0050880	3.65696e-05	0.999996	8	97	regulation of blood vessel size	BP	0.0151136	1
GO:1903561	4.37873e-05	0.99998	42	1881	extracellular vesicle	CC	0.0177614	1
GO:0043230	4.47709e-05	0.99998	42	1883	extracellular organelle	CC	0.0178302	1
GO:0030154	5.35973e-05	0.999973	64	3199	cell differentiation	BP	0.020872	1
GO:0009653	5.43145e-05	0.999974	48	2161	anatomical structure morphogenesis	BP	0.020872	1
GO:0060487	5.64895e-05	0.999998	4	18	lung epithelial cell differentiation	BP	0.0213336	1
GO:0043296	5.92336e-05	0.999991	9	132	apical junction complex	CC	0.0219907	1
GO:0005911	6.11953e-05	0.999983	16	398	cell-cell junction	CC	0.022163	1
GO:0061140	6.18031e-05	0.999999	3	7	lung secretory cell differentiation	BP	0.022163	1
GO:0042803	6.27331e-05	0.999979	22	719	protein homodimerization activity	MF	0.022163	1
GO:0060479	6.94163e-05	0.999998	4	19	lung cell differentiation	BP	0.0241348	1
GO:1903524	7.67261e-05	0.999993	6	57	positive regulation of blood circulation	BP	0.0262595	1
GO:0034114	8.16901e-05	0.999997	4	21	regulation of heterotypic cell-cell adhesion	BP	0.0275283	1
GO:0050896	8.578e-05	0.999953	113	6991	response to stimulus	BP	0.0284686	1
GO:0005887	9.22736e-05	0.999962	32	1201	integral component of plasma membrane	CC	0.0301666	1
GO:0031226	0.000104157	0.999956	33	1267	intrinsic component of plasma membrane	CC	0.0330605	1
GO:0042802	0.000105633	0.999954	35	1499	identical protein binding	MF	0.0330605	1
GO:0005577	0.000105654	0.999998	3	8	fibrinogen complex	CC	0.0330605	1
GO:0005923	0.000113925	0.999983	8	112	bicellular tight junction	CC	0.0338589	1
GO:0006714	0.00011748	1	2	2	sesquiterpenoid metabolic process	BP	0.0338589	1
GO:0016107	0.00011748	1	2	2	sesquiterpenoid catabolic process	BP	0.0338589	1
GO:0016487	0.00011748	1	2	2	farnesol metabolic process	BP	0.0338589	1
GO:0016488	0.00011748	1	2	2	farnesol catabolic process	BP	0.0338589	1
GO:0045550	0.00011748	1	2	2	geranylgeranyl reductase activity	MF	0.0338589	1
GO:0009101	0.00012442	0.99997	13	294	glycoprotein biosynthetic process	BP	0.0353936	1
GO:0001516	0.000133958	0.999994	4	22	prostaglandin biosynthetic process	BP	0.037142	1
GO:0046457	0.000133958	0.999994	4	22	prostanoid biosynthetic process	BP	0.037142	1
GO:0003018	0.000140187	0.999979	8	118	vascular process in circulatory system	BP	0.0380395	1
GO:0098582	0.000142305	1	2	2	innate vocalization behavior	BP	0.0380395	1
GO:0006486	0.000144142	0.999969	11	227	protein glycosylation	BP	0.0380395	1
GO:0043413	0.000144142	0.999969	11	227	macromolecule glycosylation	BP	0.0380395	1
GO:0070160	0.000149095	0.999977	8	117	tight junction	CC	0.0388782	1
GO:0045177	0.000153138	0.999962	13	300	apical part of cell	CC	0.0389825	1
GO:0030193	0.000156352	0.999984	6	66	regulation of blood coagulation	BP	0.0389825	1
GO:1900046	0.000156352	0.999984	6	66	regulation of hemostasis	BP	0.0389825	1
GO:1901568	0.000158055	0.999976	8	129	fatty acid derivative metabolic process	BP	0.0389825	1
GO:0006636	0.000159946	0.999988	5	42	unsaturated fatty acid biosynthetic process	BP	0.0389825	1
GO:0004497	0.000160173	0.999984	6	67	monooxygenase activity	MF	0.0389825	1
GO:2000351	0.000165487	0.999988	5	42	regulation of endothelial cell apoptotic process	BP	0.0398332	1
GO:0030195	0.000170312	0.999987	5	44	negative regulation of blood coagulation	BP	0.0401131	1
GO:1900047	0.000170312	0.999987	5	44	negative regulation of hemostasis	BP	0.0401131	1
GO:0009100	0.000179034	0.999952	14	352	glycoprotein metabolic process	BP	0.0410251	1
GO:0035296	0.000179803	0.999976	7	91	regulation of tube diameter	BP	0.0410251	1
GO:0097746	0.000179803	0.999976	7	91	regulation of blood vessel diameter	BP	0.0410251	1
GO:0070085	0.000183071	0.99996	11	234	glycosylation	BP	0.0411768	1
GO:0016616	0.000184228	0.999976	7	103	oxidoreductase activity, acting on the CH-OH group of donors, NAD or NADP as acceptor	MF	0.0411768	1
GO:0050818	0.000199661	0.999979	6	69	regulation of coagulation	BP	0.0441754	1
GO:0050819	0.000214409	0.999983	5	46	negative regulation of coagulation	BP	0.0469641	1
GO:0045907	0.00023196	0.999988	4	24	positive regulation of vasoconstriction	BP	0.0500119	1
GO:0019229	0.00023289	0.999981	5	43	regulation of vasoconstriction	BP	0.0500119	1
GO:0042574	0.000238795	0.999995	3	11	retinal metabolic process	BP	0.0507821	1
GO:0032989	0.000259228	0.999895	26	964	cellular component morphogenesis	BP	0.0544253	1
GO:2000352	0.000260895	0.999986	4	26	negative regulation of endothelial cell apoptotic process	BP	0.0544253	1
GO:0032787	0.000286892	0.999911	16	489	monocarboxylic acid metabolic process	BP	0.0583423	1
GO:0051716	0.000286961	0.999835	96	5817	cellular response to stimulus	BP	0.0583423	1
GO:0035295	0.000287663	0.999887	24	876	tube development	BP	0.0583423	1
GO:1901570	0.000294858	0.999966	6	76	fatty acid derivative biosynthetic process	BP	0.0592529	1
GO:0042448	0.000316068	0.999992	3	12	progesterone metabolic process	BP	0.0629378	1
GO:0007154	0.000320879	0.999816	86	5024	cell communication	BP	0.0633202	1
GO:0072577	0.000331112	0.999971	5	47	endothelial cell apoptotic process	BP	0.064756	1
GO:1903035	0.000338831	0.99996	6	72	negative regulation of response to wounding	BP	0.0653694	1
GO:0012505	0.000341011	0.99981	68	3796	endomembrane system	CC	0.0653694	1
GO:0032502	0.000343201	0.999803	85	4915	developmental process	BP	0.0653694	1
GO:0016095	0.000348133	0.999999	2	3	polyprenol catabolic process	BP	0.0657372	1
GO:0071798	0.000373887	0.999999	2	3	response to prostaglandin D	BP	0.0690329	1
GO:0071799	0.000373887	0.999999	2	3	cellular response to prostaglandin D stimulus	BP	0.0690329	1
GO:0047023	0.000375042	0.999999	2	3	androsterone dehydrogenase activity	MF	0.0690329	1
GO:0006631	0.000387213	0.999899	12	311	fatty acid metabolic process	BP	0.0706704	1
GO:0060480	0.000390391	0.999999	2	3	lung goblet cell differentiation	BP	0.0706704	1
GO:0008360	0.000406279	0.999928	8	144	regulation of cell shape	BP	0.0729437	1
GO:0023052	0.000434486	0.999749	85	4988	signaling	BP	0.0773738	1
GO:0034113	0.00043921	0.999959	5	52	heterotypic cell-cell adhesion	BP	0.0775843	1
GO:0051179	0.000476983	0.999722	90	5439	localization	BP	0.0835827	1
GO:0007155	0.000509524	0.99977	30	1230	cell adhesion	BP	0.0885764	1
GO:0022604	0.00051375	0.999838	15	437	regulation of cell morphogenesis	BP	0.0886078	1
GO:0048856	0.000540601	0.999686	80	4608	anatomical structure development	BP	0.0924298	1
GO:0022610	0.00054435	0.999754	30	1235	biological adhesion	BP	0.0924298	1
GO:0016491	0.000569166	0.999797	18	638	oxidoreductase activity	MF	0.0959001	1
GO:0044255	0.000580406	0.999765	23	906	cellular lipid metabolic process	BP	0.0970474	1
GO:0042221	0.000610396	0.999657	63	3495	response to chemical	BP	0.100775	1
GO:0042310	0.000611898	0.999938	5	53	vasoconstriction	BP	0.100775	1
GO:1904036	0.000663833	0.999954	4	33	negative regulation of epithelial cell apoptotic process	BP	0.108512	1
GO:0032501	0.000700709	0.999585	91	5473	multicellular organismal process	BP	0.113691	1
GO:0034308	0.000733354	0.999922	5	61	primary alcohol metabolic process	BP	0.118113	1
GO:0022603	0.000770468	0.999681	23	878	regulation of anatomical structure morphogenesis	BP	0.122707	1
GO:1901615	0.000773084	0.999757	14	416	organic hydroxy compound metabolic process	BP	0.122707	1
GO:0120032	0.00078695	0.999845	8	157	regulation of plasma membrane bounded cell projection assembly	BP	0.12401	1
GO:0070293	0.000801812	0.99997	3	15	renal absorption	BP	0.125158	1
GO:0042599	0.000805665	0.99997	3	15	lamellar body	CC	0.125158	1
GO:0031268	0.000812243	0.999969	3	16	pseudopodium organization	BP	0.125291	1
GO:0008307	0.000832081	0.999939	4	32	structural constituent of muscle	MF	0.127382	1
GO:0097756	0.000842451	0.999908	5	57	negative regulation of blood vessel diameter	BP	0.127382	1
GO:0060491	0.000843491	0.999832	8	159	regulation of cell projection assembly	BP	0.127382	1
GO:0072378	0.00084906	0.999967	3	17	blood coagulation, fibrin clot formation	BP	0.127382	1
GO:0070662	0.00086124	0.999993	2	4	mast cell proliferation	BP	0.128331	1
GO:0016115	0.00089234	0.999993	2	4	terpenoid catabolic process	BP	0.132066	1
GO:0002758	0.000916779	0.999793	9	202	innate immune response-activating signal transduction	BP	0.134773	1
GO:0007166	0.000965639	0.999476	48	2480	cell surface receptor signaling pathway	BP	0.141009	1
GO:0060481	0.000972571	0.999992	2	4	lobar bronchus epithelium development	BP	0.141081	1
GO:0061045	0.00103509	0.999881	5	60	negative regulation of wound healing	BP	0.149162	1
GO:0007165	0.0010735	0.999361	78	4620	signal transduction	BP	0.153686	1
GO:0010038	0.00110205	0.999697	11	297	response to metal ion	BP	0.155827	1
GO:0005198	0.0011033	0.999583	18	643	structural molecule activity	MF	0.155827	1
GO:0010817	0.0011098	0.999655	13	389	regulation of hormone levels	BP	0.155827	1
GO:0016705	0.00112488	0.999796	7	128	oxidoreductase activity, acting on paired donors, with incorporation or reduction of molecular oxygen	MF	0.156939	1
GO:1904035	0.00113259	0.999867	5	64	regulation of epithelial cell apoptotic process	BP	0.157014	1
GO:0000902	0.00114105	0.999513	23	890	cell morphogenesis	BP	0.157192	1
GO:0048468	0.00125196	0.999358	37	1740	cell development	BP	0.171393	1
GO:0032052	0.00139665	0.999983	2	5	bile acid binding	MF	0.190013	1
GO:0016338	0.00142707	0.999933	3	18	calcium-independent cell-cell adhesion via plasma membrane cell-adhesion molecules	BP	0.192954	1
GO:0046906	0.0014654	0.999767	6	100	tetrapyrrole binding	MF	0.196921	1
GO:0016327	0.00148379	0.999931	3	16	apicolateral plasma membrane	CC	0.198176	1
GO:1903034	0.00153982	0.999706	7	129	regulation of response to wounding	BP	0.204414	1
GO:0042363	0.001609	0.999979	2	5	fat-soluble vitamin catabolic process	BP	0.209782	1
GO:0005794	0.00160956	0.999217	30	1356	Golgi apparatus	CC	0.209782	1
GO:0043436	0.00161718	0.999303	22	919	oxoacid metabolic process	BP	0.209782	1
GO:0060482	0.00161857	0.999979	2	5	lobar bronchus development	BP	0.209782	1
GO:0002218	0.00166058	0.99959	9	219	activation of innate immune response	BP	0.213961	1
GO:0030728	0.0017149	0.999914	3	18	ovulation	BP	0.217508	1
GO:0031639	0.00171499	0.999913	3	21	plasminogen activation	BP	0.217508	1
GO:0001758	0.0017179	0.999975	2	6	retinal dehydrogenase activity	MF	0.217508	1
GO:0009953	0.0017359	0.999775	5	70	dorsal/ventral pattern formation	BP	0.218523	1
GO:0008376	0.00174709	0.99984	4	42	acetylgalactosaminyltransferase activity	MF	0.218675	1
GO:0006082	0.00182743	0.999205	22	928	organic acid metabolic process	BP	0.227432	1
GO:0042730	0.00195472	0.999896	3	21	fibrinolysis	BP	0.240675	1
GO:0043152	0.00195581	0.999972	2	5	induction of bacterial agglutination	BP	0.240675	1
GO:0050878	0.00199014	0.999339	13	411	regulation of body fluid levels	BP	0.243531	1
GO:0031638	0.00201408	0.999807	4	46	zymogen activation	BP	0.245091	1
GO:0035234	0.00205927	0.999967	2	6	ectopic germ cell programmed cell death	BP	0.249206	1
GO:0006629	0.00207377	0.999024	26	1173	lipid metabolic process	BP	0.249582	1
GO:0046579	0.00215074	0.999791	4	43	positive regulation of Ras protein signal transduction	BP	0.254532	1
GO:0046983	0.00215149	0.999	25	1112	protein dimerization activity	MF	0.254532	1
GO:0010811	0.00215697	0.999629	6	107	positive regulation of cell-substrate adhesion	BP	0.254532	1
GO:0019748	0.00216139	0.999789	4	46	secondary metabolic process	BP	0.254532	1
GO:0016757	0.00223437	0.999423	9	232	transferase activity, transferring glycosyl groups	MF	0.26172	1
GO:0005544	0.00235669	0.999765	4	45	calcium-dependent phospholipid binding	MF	0.274341	1
GO:0061458	0.00236717	0.999238	12	366	reproductive system development	BP	0.274341	1
GO:0005249	0.00240223	0.999666	5	62	voltage-gated potassium channel activity	MF	0.276939	1
GO:0016229	0.00243359	0.999858	3	24	steroid dehydrogenase activity	MF	0.278351	1
GO:0006570	0.0024399	0.999956	2	7	tyrosine metabolic process	BP	0.278351	1
GO:0065008	0.00246651	0.998543	57	3220	regulation of biological quality	BP	0.27993	1
GO:0016628	0.00251418	0.999851	3	24	oxidoreductase activity, acting on the CH-CH group of donors, NAD or NADP as acceptor	MF	0.28387	1
GO:0030054	0.00253875	0.998788	26	1133	cell junction	CC	0.285173	1
GO:0061041	0.00255697	0.999545	6	106	regulation of wound healing	BP	0.285754	1
GO:0006811	0.00260418	0.99872	28	1261	ion transport	BP	0.289553	1
GO:0019752	0.00266171	0.998853	20	840	carboxylic acid metabolic process	BP	0.294455	1
GO:0048565	0.00274299	0.999505	6	108	digestive tract development	BP	0.301642	1
GO:0010810	0.00275421	0.999337	8	187	regulation of cell-substrate adhesion	BP	0.301642	1
GO:0015220	0.00278814	0.999948	2	6	choline transmembrane transporter activity	MF	0.303838	1
GO:0140103	0.00281426	0.999828	3	22	catalytic activity, acting on a glycoprotein	MF	0.305167	1
GO:0008300	0.00287577	0.999943	2	7	isoprenoid catabolic process	BP	0.309313	1
GO:0001541	0.00288075	0.999695	4	48	ovarian follicle development	BP	0.309313	1
GO:0060013	0.00289702	0.999942	2	7	righting reflex	BP	0.309543	1
GO:0043408	0.00293049	0.99882	17	628	regulation of MAPK cascade	BP	0.311599	1
GO:0016323	0.00303964	0.999256	8	187	basolateral plasma membrane	CC	0.321644	1
GO:0051482	0.00305532	0.999807	3	23	positive regulation of cytosolic calcium ion concentration involved in phospholipase C-activating G protein-coupled signaling pathway	BP	0.321749	1
GO:0090066	0.00315124	0.998896	13	426	regulation of anatomical structure size	BP	0.330262	1
GO:0016477	0.00325605	0.998393	27	1233	cell migration	BP	0.339622	1
GO:0007219	0.00331814	0.99927	7	156	Notch signaling pathway	BP	0.343557	1
GO:0051057	0.00333101	0.999633	4	49	positive regulation of small GTPase mediated signal transduction	BP	0.343557	1
GO:0031915	0.00334083	0.999929	2	7	positive regulation of synaptic plasticity	BP	0.343557	1
GO:0120035	0.00337623	0.998662	16	585	regulation of plasma membrane bounded cell projection organization	BP	0.345574	1
GO:0007586	0.00342284	0.999478	5	81	digestion	BP	0.348715	1
GO:2000379	0.00349972	0.999464	5	80	positive regulation of reactive oxygen species metabolic process	BP	0.354218	1
GO:0034694	0.00350919	0.999767	3	24	response to prostaglandin	BP	0.354218	1
GO:0060562	0.00357824	0.998927	10	281	epithelial tube morphogenesis	BP	0.359531	1
GO:0001547	0.00364626	0.999918	2	7	antral ovarian follicle growth	BP	0.364692	1
GO:0002009	0.00366813	0.998691	13	428	morphogenesis of an epithelium	BP	0.365212	1
GO:1902041	0.00371018	0.999577	4	53	regulation of extrinsic apoptotic signaling pathway via death domain receptors	BP	0.367727	1
GO:0070887	0.00374143	0.997824	47	2608	cellular response to chemical stimulus	BP	0.369155	1
GO:0016093	0.00376768	0.999911	2	8	polyprenol metabolic process	BP	0.370078	1
GO:0009790	0.00378498	0.998316	20	826	embryo development	BP	0.370117	1
GO:0006633	0.00383405	0.999257	6	123	fatty acid biosynthetic process	BP	0.373249	1
GO:0031344	0.00386539	0.998446	16	594	regulation of cell projection organization	BP	0.374635	1
GO:0055123	0.00392689	0.999237	6	117	digestive system development	BP	0.378919	1
GO:0001838	0.00396121	0.999229	6	113	embryonic epithelial tube formation	BP	0.380554	1
GO:0045987	0.00401564	0.999719	3	25	positive regulation of smooth muscle contraction	BP	0.38273	1
GO:0008194	0.0040188	0.999215	6	120	UDP-glycosyltransferase activity	MF	0.38273	1
GO:0010623	0.00408487	0.999899	2	8	programmed cell death involved in cell development	BP	0.387338	1
GO:0031345	0.00421116	0.999032	7	161	negative regulation of cell projection organization	BP	0.397592	1
GO:0035107	0.00445718	0.99911	6	124	appendage morphogenesis	BP	0.417222	1
GO:0035108	0.00445718	0.99911	6	124	limb morphogenesis	BP	0.417222	1
GO:0015871	0.00453646	0.999882	2	8	choline transport	BP	0.420244	1
GO:0000904	0.00456724	0.998077	17	646	cell morphogenesis involved in differentiation	BP	0.420244	1
GO:0048513	0.00457348	0.997286	49	2711	animal organ development	BP	0.420244	1
GO:1902959	0.00458538	0.99988	2	8	regulation of aspartic-type endopeptidase activity involved in amyloid precursor protein catabolic process	BP	0.420244	1
GO:1905245	0.00458538	0.99988	2	8	regulation of aspartic-type peptidase activity	BP	0.420244	1
GO:0060548	0.00463548	0.997899	20	850	negative regulation of cell death	BP	0.423064	1
GO:1904019	0.00471111	0.999224	5	86	epithelial cell apoptotic process	BP	0.428183	1
GO:0006805	0.00475803	0.999214	5	90	xenobiotic metabolic process	BP	0.430661	1
GO:0035239	0.00478609	0.997921	18	721	tube morphogenesis	BP	0.431418	1
GO:0001676	0.00481348	0.999202	5	91	long-chain fatty acid metabolic process	BP	0.432108	1
GO:0072175	0.00487181	0.99901	6	118	epithelial tube formation	BP	0.435559	1
GO:1903522	0.00496769	0.99868	8	199	regulation of blood circulation	BP	0.440814	1
GO:0060174	0.00497083	0.999864	2	8	limb bud formation	BP	0.440814	1
GO:0008207	0.0050843	0.999608	3	29	C21-steroid hormone metabolic process	BP	0.444653	1
GO:0009111	0.00508849	0.999856	2	9	vitamin catabolic process	BP	0.444653	1
GO:0020037	0.00509223	0.999145	5	91	heme binding	MF	0.444653	1
GO:0050839	0.00509532	0.998107	13	466	cell adhesion molecule binding	MF	0.444653	1
GO:0010941	0.00511999	0.997323	29	1418	regulation of cell death	BP	0.445033	1
GO:0032309	0.0052264	0.999594	3	28	icosanoid secretion	BP	0.452487	1
GO:0002223	0.00527115	0.999336	4	53	stimulatory C-type lectin receptor signaling pathway	BP	0.454564	1
GO:0047498	0.00537145	0.999843	2	9	calcium-dependent phospholipase A2 activity	MF	0.461397	1
GO:0002162	0.00539847	0.999839	2	10	dystroglycan binding	MF	0.461907	1
GO:0001523	0.00544477	0.999305	4	59	retinoid metabolic process	BP	0.464055	1
GO:0016620	0.00547655	0.999564	3	31	oxidoreductase activity, acting on the aldehyde or oxo group of donors, NAD or NADP as acceptor	MF	0.464955	1
GO:0051896	0.00556083	0.998653	7	171	regulation of protein kinase B signaling	BP	0.469779	1
GO:0034310	0.00558779	0.99983	2	10	primary alcohol catabolic process	BP	0.469779	1
GO:0033280	0.00559772	0.999552	3	30	response to vitamin D	BP	0.469779	1
GO:0120034	0.00566595	0.999024	5	90	positive regulation of plasma membrane bounded cell projection assembly	BP	0.472894	1
GO:0042981	0.00567801	0.997074	27	1299	regulation of apoptotic process	BP	0.472894	1
GO:0045089	0.00574148	0.998287	9	266	positive regulation of innate immune response	BP	0.476369	1
GO:1901616	0.00586009	0.999236	4	59	organic hydroxy compound catabolic process	BP	0.484375	1
GO:0031985	0.005952	0.998961	5	94	Golgi cisterna	CC	0.490123	1
GO:0044294	0.00598396	0.999815	2	9	dendritic growth cone	CC	0.490876	1
GO:0002220	0.00600597	0.999214	4	55	innate immune response activating cell surface receptor signaling pathway	BP	0.490876	1
GO:0048863	0.00612116	0.99849	7	171	stem cell differentiation	BP	0.49843	1
GO:0045595	0.00628113	0.99663	30	1480	regulation of cell differentiation	BP	0.506189	1
GO:0071715	0.00628576	0.999475	3	30	icosanoid transport	BP	0.506189	1
GO:1901571	0.00628576	0.999475	3	30	fatty acid derivative transport	BP	0.506189	1
GO:0048608	0.0064248	0.997771	11	363	reproductive structure development	BP	0.51549	1
GO:0043067	0.00645416	0.99664	27	1312	regulation of programmed cell death	BP	0.515956	1
GO:0003014	0.00652328	0.998836	5	95	renal system process	BP	0.519194	1
GO:0023061	0.00654207	0.997725	11	360	signal release	BP	0.519194	1
GO:0046887	0.006634	0.998812	5	95	positive regulation of hormone secretion	BP	0.524589	1
GO:0008970	0.00668313	0.999777	2	10	phospholipase A1 activity	MF	0.526573	1
GO:0005154	0.00677071	0.999417	3	32	epidermal growth factor receptor binding	MF	0.531561	1
GO:0006081	0.00688882	0.999057	4	63	cellular aldehyde metabolic process	BP	0.53825	1
GO:0046470	0.00690648	0.999054	4	63	phosphatidylcholine metabolic process	BP	0.53825	1
GO:0016758	0.00692962	0.99825	7	179	transferase activity, transferring hexosyl groups	MF	0.53825	1
GO:0098742	0.00698114	0.997857	9	233	cell-cell adhesion via plasma-membrane adhesion molecules	BP	0.539336	1
GO:0060670	0.00699349	0.999761	2	10	branching involved in labyrinthine layer morphogenesis	BP	0.539336	1
GO:0005326	0.00702874	0.999386	3	32	neurotransmitter transporter activity	MF	0.539336	1
GO:1902042	0.0070421	0.999384	3	33	negative regulation of extrinsic apoptotic signaling pathway via death domain receptors	BP	0.539336	1
GO:0016101	0.00722059	0.998998	4	64	diterpenoid metabolic process	BP	0.550368	1
GO:0030175	0.00723639	0.998676	5	96	filopodium	CC	0.550368	1
GO:1900026	0.00735438	0.999347	3	32	positive regulation of substrate adhesion-dependent cell spreading	BP	0.554415	1
GO:0045597	0.00735855	0.996587	19	815	positive regulation of cell differentiation	BP	0.554415	1
GO:0004745	0.0073806	0.999736	2	11	retinol dehydrogenase activity	MF	0.554415	1
GO:0005509	0.00740338	0.996906	15	555	calcium ion binding	MF	0.554415	1
GO:1900272	0.00743646	0.999738	2	10	negative regulation of long-term synaptic potentiation	BP	0.554415	1
GO:0072178	0.00744148	0.999737	2	10	nephric duct morphogenesis	BP	0.554415	1
GO:0098858	0.00748791	0.998081	7	179	actin-based cell projection	CC	0.554706	1
GO:0014821	0.00753671	0.999728	2	11	phasic smooth muscle contraction	BP	0.554706	1
GO:0036149	0.00753691	0.999728	2	11	phosphatidylinositol acyl-chain remodeling	BP	0.554706	1
GO:0045616	0.00754668	0.999325	3	31	regulation of keratinocyte differentiation	BP	0.554706	1
GO:0036148	0.00769099	0.999719	2	11	phosphatidylglycerol acyl-chain remodeling	BP	0.563423	1
GO:0007567	0.00775516	0.999716	2	11	parturition	BP	0.56623	1
GO:0010977	0.00793828	0.998208	6	137	negative regulation of neuron projection development	BP	0.575215	1
GO:0005267	0.00795272	0.998517	5	84	potassium channel activity	MF	0.575215	1
GO:0035148	0.00795956	0.998204	6	132	tube formation	BP	0.575215	1
GO:0019371	0.00799755	0.999702	2	11	cyclooxygenase pathway	BP	0.575215	1
GO:0022841	0.00800953	0.999706	2	10	potassium ion leak channel activity	MF	0.575215	1
GO:0050773	0.00810409	0.998164	6	133	regulation of dendrite development	BP	0.578974	1
GO:0043129	0.00811473	0.999695	2	11	surfactant homeostasis	BP	0.578974	1
GO:0019372	0.00820204	0.999686	2	12	lipoxygenase pathway	BP	0.582104	1
GO:0060433	0.00821174	0.999695	2	10	bronchus development	BP	0.582104	1
GO:0015629	0.00828441	0.99687	12	434	actin cytoskeleton	CC	0.584593	1
GO:0016331	0.00831293	0.998106	6	133	morphogenesis of embryonic epithelium	BP	0.584593	1
GO:0010769	0.00832693	0.997366	9	270	regulation of cell morphogenesis involved in differentiation	BP	0.584593	1
GO:0031401	0.0084259	0.995813	22	1006	positive regulation of protein modification process	BP	0.589651	1
GO:0072562	0.00868975	0.998332	5	110	blood microparticle	CC	0.606179	1
GO:0048729	0.0087222	0.996406	14	528	tissue morphogenesis	BP	0.606343	1
GO:0070493	0.00874746	0.999654	2	12	thrombin-activated receptor signaling pathway	BP	0.606343	1
GO:0072330	0.00877642	0.997424	8	238	monocarboxylic acid biosynthetic process	BP	0.606431	1
GO:0050793	0.00889999	0.994757	39	2119	regulation of developmental process	BP	0.606966	1
GO:0045216	0.0089339	0.997932	6	139	cell-cell junction organization	BP	0.606966	1
GO:0031274	0.00895091	0.999641	2	12	positive regulation of pseudopodium assembly	BP	0.606966	1
GO:1903651	0.00903948	0.999636	2	12	positive regulation of cytoplasmic transport	BP	0.606966	1
GO:0044431	0.00912957	0.995673	19	837	Golgi apparatus part	CC	0.606966	1
GO:0070542	0.00919106	0.99863	4	67	response to fatty acid	BP	0.606966	1
GO:0070863	0.00921167	0.999631	2	11	positive regulation of protein exit from endoplasmic reticulum	BP	0.606966	1
GO:0048870	0.00928254	0.995024	27	1338	cell motility	BP	0.606966	1
GO:0051674	0.00928254	0.995024	27	1338	localization of cell	BP	0.606966	1
GO:0051270	0.00942857	0.995517	19	838	regulation of cellular component movement	BP	0.606966	1
GO:0016903	0.00957257	0.999055	3	38	oxidoreductase activity, acting on the aldehyde or oxo group of donors	MF	0.606966	1
GO:0009966	0.00964878	0.994084	46	2626	regulation of signal transduction	BP	0.606966	1
GO:0044292	0.00965936	0.999597	2	12	dendrite terminus	CC	0.606966	1
GO:0034702	0.00977329	0.997081	8	215	ion channel complex	CC	0.606966	1
GO:0005102	0.00985634	0.994814	25	1235	signaling receptor binding	MF	0.606966	1
GO:0048646	0.00990948	0.995171	20	897	anatomical structure formation involved in morphogenesis	BP	0.606966	1
GO:0060004	0.00997752	0.999577	2	12	reflex	BP	0.606966	1
GO:0004601	0.00998063	0.998998	3	39	peroxidase activity	MF	0.606966	1
GO:0009967	0.00999649	0.994608	27	1348	positive regulation of signal transduction	BP	0.606966	1
GO:0048070	0.0100432	0.999568	2	13	regulation of developmental pigmentation	BP	0.606966	1
GO:0001841	0.0100747	0.998001	5	99	neural tube formation	BP	0.606966	1
GO:0071277	0.0102125	0.998432	4	66	cellular response to calcium ion	BP	0.606966	1
GO:0006721	0.0102363	0.998423	4	71	terpenoid metabolic process	BP	0.606966	1
GO:0010647	0.0102473	0.994345	29	1476	positive regulation of cell communication	BP	0.606966	1
GO:0051604	0.0102851	0.996629	9	308	protein maturation	BP	0.606966	1
GO:0031272	0.0103086	0.99955	2	13	regulation of pseudopodium assembly	BP	0.606966	1
GO:0004411	0.010421	1	1	1	homogentisate 1,2-dioxygenase activity	MF	0.606966	1
GO:0004855	0.0104438	1	1	1	xanthine oxidase activity	MF	0.606966	1
GO:0016727	0.0104438	1	1	1	oxidoreductase activity, acting on CH or CH2 groups, oxygen as acceptor	MF	0.606966	1
GO:2001213	0.0104438	1	1	1	negative regulation of vasculogenesis	BP	0.606966	1
GO:0097161	0.0104447	1	1	1	DH domain binding	MF	0.606966	1
GO:1904477	0.0104447	1	1	1	positive regulation of Ras GTPase binding	BP	0.606966	1
GO:1905099	0.0104447	1	1	1	positive regulation of guanyl-nucleotide exchange factor activity	BP	0.606966	1
GO:2001108	0.0104447	1	1	1	positive regulation of Rho guanyl-nucleotide exchange factor activity	BP	0.606966	1
GO:0048736	0.0104871	0.997485	6	148	appendage development	BP	0.606966	1
GO:0060173	0.0104871	0.997485	6	148	limb development	BP	0.606966	1
GO:0008812	0.010535	1	1	1	choline dehydrogenase activity	MF	0.606966	1
GO:0090122	0.010586	1	1	1	cholesterol ester hydrolysis involved in cholesterol transport	BP	0.606966	1
GO:0047225	0.0106006	1	1	1	acetylgalactosaminyl-O-glycosyl-glycoprotein beta-1,6-N-acetylglucosaminyltransferase activity	MF	0.606966	1
GO:0008292	0.0106261	1	1	1	acetylcholine biosynthetic process	BP	0.606966	1
GO:0032475	0.0106261	1	1	1	otolith formation	BP	0.606966	1
GO:0035675	0.0106261	1	1	1	neuromast hair cell development	BP	0.606966	1
GO:0048882	0.0106261	1	1	1	lateral line development	BP	0.606966	1
GO:0048884	0.0106261	1	1	1	neuromast development	BP	0.606966	1
GO:0048886	0.0106261	1	1	1	neuromast hair cell differentiation	BP	0.606966	1
GO:0048925	0.0106261	1	1	1	lateral line system development	BP	0.606966	1
GO:1900620	0.0106261	1	1	1	acetate ester biosynthetic process	BP	0.606966	1
GO:0043491	0.0106363	0.997082	7	194	protein kinase B signaling	BP	0.606966	1
GO:0014032	0.0106407	0.998344	4	69	neural crest cell development	BP	0.606966	1
GO:0031001	0.0107125	1	1	1	response to brefeldin A	BP	0.606966	1
GO:0031346	0.0107602	0.996206	10	333	positive regulation of cell projection organization	BP	0.606966	1
GO:0034213	0.0107724	1	1	1	quinolinate catabolic process	BP	0.606966	1
GO:0031260	0.010796	1	1	1	pseudopodium membrane	CC	0.606966	1
GO:0023056	0.0107999	0.994015	29	1483	positive regulation of signaling	BP	0.606966	1
GO:0008206	0.0108085	0.998885	3	38	bile acid metabolic process	BP	0.606966	1
GO:0048875	0.0108135	0.999517	2	13	chemical homeostasis within a tissue	BP	0.606966	1
GO:0001502	0.0109031	0.999516	2	12	cartilage condensation	BP	0.606966	1
GO:0006066	0.0109469	0.996379	9	289	alcohol metabolic process	BP	0.606966	1
GO:0035410	0.010949	1	1	1	dihydrotestosterone 17-beta-dehydrogenase activity	MF	0.606966	1
GO:0036130	0.010949	1	1	1	prostaglandin H2 endoperoxidase reductase activity	MF	0.606966	1
GO:0036131	0.010949	1	1	1	prostaglandin D2 11-ketoreductase activity	MF	0.606966	1
GO:0045703	0.010949	1	1	1	ketoreductase activity	MF	0.606966	1
GO:0045827	0.010949	1	1	1	negative regulation of isoprenoid metabolic process	BP	0.606966	1
GO:0047017	0.010949	1	1	1	prostaglandin-F synthase activity	MF	0.606966	1
GO:0047020	0.010949	1	1	1	15-hydroxyprostaglandin-D dehydrogenase (NADP+) activity	MF	0.606966	1
GO:0047787	0.010949	1	1	1	delta4-3-oxosteroid 5beta-reductase activity	MF	0.606966	1
GO:1900052	0.010949	1	1	1	regulation of retinoic acid biosynthetic process	BP	0.606966	1
GO:1900053	0.010949	1	1	1	negative regulation of retinoic acid biosynthetic process	BP	0.606966	1
GO:0047042	0.0110698	1	1	1	androsterone dehydrogenase (B-specific) activity	MF	0.606966	1
GO:0046879	0.0110707	0.996616	8	240	hormone secretion	BP	0.606966	1
GO:0031349	0.0110845	0.996073	10	347	positive regulation of defense response	BP	0.606966	1
GO:0010035	0.0111263	0.995626	12	459	response to inorganic substance	BP	0.606966	1
GO:0150002	0.0111436	1	1	1	distal dendrite	CC	0.606966	1
GO:0150014	0.0111436	1	1	1	apical distal dendrite	CC	0.606966	1
GO:1903744	0.0111436	1	1	1	positive regulation of anterograde synaptic vesicle transport	BP	0.606966	1
GO:2000575	0.0111436	1	1	1	negative regulation of microtubule motor activity	BP	0.606966	1
GO:0090277	0.0111464	0.998241	4	70	positive regulation of peptide hormone secretion	BP	0.606966	1
GO:0021915	0.0111772	0.997283	6	145	neural tube development	BP	0.606966	1
GO:0043198	0.0112017	0.998836	3	34	dendritic shaft	CC	0.606966	1
GO:1900006	0.0113138	0.998209	4	67	positive regulation of dendrite development	BP	0.606966	1
GO:0008403	0.0113211	1	1	1	25-hydroxycholecalciferol-24-hydroxylase activity	MF	0.606966	1
GO:0030342	0.0113211	1	1	1	1-alpha,25-dihydroxyvitamin D3 24-hydroxylase activity	MF	0.606966	1
GO:0070576	0.0113211	1	1	1	vitamin D 24-hydroxylase activity	MF	0.606966	1
GO:0051272	0.0114665	0.995474	12	455	positive regulation of cellular component movement	BP	0.606966	1
GO:0042180	0.0114786	0.997191	6	154	cellular ketone metabolic process	BP	0.606966	1
GO:0022840	0.0115446	0.999472	2	12	leak channel activity	MF	0.606966	1
GO:0022842	0.0115446	0.999472	2	12	narrow pore channel activity	MF	0.606966	1
GO:0036345	0.0116767	1	1	1	platelet maturation	BP	0.606966	1
GO:0071575	0.0117243	1	1	1	integral component of external side of plasma membrane	CC	0.606966	1
GO:0045933	0.0117248	0.998753	3	38	positive regulation of muscle contraction	BP	0.606966	1
GO:0006810	0.0117505	0.992271	67	4236	transport	BP	0.606966	1
GO:0004198	0.0118217	0.999441	2	14	calcium-dependent cysteine-type endopeptidase activity	MF	0.606966	1
GO:0048385	0.0118279	0.99944	2	14	regulation of retinoic acid receptor signaling pathway	BP	0.606966	1
GO:0008202	0.0118522	0.996331	8	249	steroid metabolic process	BP	0.606966	1
GO:0030072	0.0119031	0.996663	7	195	peptide hormone secretion	BP	0.606966	1
GO:1900029	0.0119902	0.999424	2	15	positive regulation of ruffle assembly	BP	0.606966	1
GO:0102567	0.0120058	0.999428	2	14	phospholipase A2 activity (consuming 1,2-dipalmitoylphosphatidylcholine)	MF	0.606966	1
GO:0102568	0.0120058	0.999428	2	14	phospholipase A2 activity consuming 1,2-dioleoylphosphatidylethanolamine)	MF	0.606966	1
GO:0042445	0.0120079	0.997031	6	159	hormone metabolic process	BP	0.606966	1
GO:0016042	0.0120083	0.996273	8	256	lipid catabolic process	BP	0.606966	1
GO:0022838	0.0120843	0.995667	10	314	substrate-specific channel activity	MF	0.606966	1
GO:0036150	0.0120893	0.999422	2	14	phosphatidylserine acyl-chain remodeling	BP	0.606966	1
GO:0043616	0.0121818	0.998697	3	33	keratinocyte proliferation	BP	0.606966	1
GO:0004380	0.012193	1	1	1	glycoprotein-fucosylgalactoside alpha-N-acetylgalactosaminyltransferase activity	MF	0.606966	1
GO:0004381	0.012193	1	1	1	fucosylgalactoside 3-alpha-galactosyltransferase activity	MF	0.606966	1
GO:1904906	0.0122846	1	1	1	positive regulation of endothelial cell-matrix adhesion via fibronectin	BP	0.606966	1
GO:0045596	0.0122853	0.994719	14	571	negative regulation of cell differentiation	BP	0.606966	1
GO:0150034	0.0123005	0.99617	8	238	distal axon	CC	0.606966	1
GO:0030036	0.0123227	0.994701	14	570	actin cytoskeleton organization	BP	0.606966	1
GO:0048557	0.0123288	0.999404	2	14	embryonic digestive tract morphogenesis	BP	0.606966	1
GO:0010335	0.0123905	1	1	1	response to non-ionic osmotic stress	BP	0.606966	1
GO:0071471	0.0123905	1	1	1	cellular response to non-ionic osmotic stress	BP	0.606966	1
GO:0090362	0.0123905	1	1	1	positive regulation of platelet-derived growth factor production	BP	0.606966	1
GO:0070962	0.0124728	1	1	1	positive regulation of neutrophil mediated killing of bacterium	BP	0.606966	1
GO:0070963	0.0124728	1	1	1	positive regulation of neutrophil mediated killing of gram-negative bacterium	BP	0.606966	1
GO:0090198	0.0124728	1	1	1	negative regulation of chemokine secretion	BP	0.606966	1
GO:1900135	0.0124728	1	1	1	positive regulation of renin secretion into blood stream	BP	0.606966	1
GO:0048864	0.0125368	0.99795	4	72	stem cell development	BP	0.606966	1
GO:0098743	0.0125381	0.999394	2	13	cell aggregation	BP	0.606966	1
GO:0001949	0.0125391	1	1	1	sebaceous gland cell differentiation	BP	0.606966	1
GO:0080132	0.0125391	1	1	1	fatty acid alpha-hydroxylase activity	MF	0.606966	1
GO:0035565	0.0125593	1	1	1	regulation of pronephros size	BP	0.606966	1
GO:0061017	0.0125593	1	1	1	hepatoblast differentiation	BP	0.606966	1
GO:0061206	0.0125593	1	1	1	mesonephros morphogenesis	BP	0.606966	1
GO:0061215	0.0125593	1	1	1	mesonephric nephron development	BP	0.606966	1
GO:0061228	0.0125593	1	1	1	mesonephric nephron morphogenesis	BP	0.606966	1
GO:0061235	0.0125593	1	1	1	mesenchymal stem cell maintenance involved in mesonephric nephron morphogenesis	BP	0.606966	1
GO:0061295	0.0125593	1	1	1	regulation of mesenchymal cell apoptotic process involved in mesonephric nephron morphogenesis	BP	0.606966	1
GO:0061296	0.0125593	1	1	1	negative regulation of mesenchymal cell apoptotic process involved in mesonephric nephron morphogenesis	BP	0.606966	1
GO:0072181	0.0125593	1	1	1	mesonephric duct formation	BP	0.606966	1
GO:1901146	0.0125593	1	1	1	mesenchymal cell apoptotic process involved in mesonephric nephron morphogenesis	BP	0.606966	1
GO:0031143	0.0125609	0.999382	2	15	pseudopodium	CC	0.606966	1
GO:0030324	0.0126511	0.996839	6	153	lung development	BP	0.606966	1
GO:0009914	0.0126519	0.996039	8	246	hormone transport	BP	0.606966	1
GO:0010720	0.0128316	0.994859	12	451	positive regulation of cell development	BP	0.606966	1
GO:0031583	0.0128618	1	1	1	phospholipase D-activating G protein-coupled receptor signaling pathway	BP	0.606966	1
GO:0031707	0.0128618	1	1	1	endothelin A receptor binding	MF	0.606966	1
GO:0042313	0.0128618	1	1	1	protein kinase C deactivation	BP	0.606966	1
GO:0043179	0.0128618	1	1	1	rhythmic excitation	BP	0.606966	1
GO:0097258	0.0128944	1	1	1	20-hydroxy-leukotriene B4 omega oxidase activity	MF	0.606966	1
GO:0097259	0.0128944	1	1	1	20-aldehyde-leukotriene B4 20-monooxygenase activity	MF	0.606966	1
GO:0005020	0.0129684	1	1	1	stem cell factor receptor activity	MF	0.606966	1
GO:0014828	0.0129684	1	1	1	distal stomach smooth muscle contraction	BP	0.606966	1
GO:0097326	0.0129684	1	1	1	melanocyte adhesion	BP	0.606966	1
GO:0120064	0.0129684	1	1	1	stomach pylorus smooth muscle contraction	BP	0.606966	1
GO:0120065	0.0129684	1	1	1	pyloric antrum smooth muscle contraction	BP	0.606966	1
GO:0120071	0.0129684	1	1	1	regulation of pyloric antrum smooth muscle contraction	BP	0.606966	1
GO:0120072	0.0129684	1	1	1	positive regulation of pyloric antrum smooth muscle contraction	BP	0.606966	1
GO:1904341	0.0129684	1	1	1	regulation of colon smooth muscle contraction	BP	0.606966	1
GO:1904343	0.0129684	1	1	1	positive regulation of colon smooth muscle contraction	BP	0.606966	1
GO:1990765	0.0129684	1	1	1	colon smooth muscle contraction	BP	0.606966	1
GO:0019369	0.0131063	0.998544	3	40	arachidonic acid metabolic process	BP	0.607708	1
GO:0072377	0.0131725	1	1	1	blood coagulation, common pathway	BP	0.607708	1
GO:0014031	0.0131765	0.997813	4	73	mesenchymal cell development	BP	0.607708	1
GO:0002152	0.0131785	1	1	1	bile acid conjugation	BP	0.607708	1
GO:0047963	0.0131785	1	1	1	glycine N-choloyltransferase activity	MF	0.607708	1
GO:0052816	0.0131785	1	1	1	long-chain acyl-CoA hydrolase activity	MF	0.607708	1
GO:0052817	0.0131785	1	1	1	very long chain acyl-CoA hydrolase activity	MF	0.607708	1
GO:0008625	0.0132278	0.997798	4	77	extrinsic apoptotic signaling pathway via death domain receptors	BP	0.60867	1
GO:0016684	0.0132549	0.998516	3	43	oxidoreductase activity, acting on peroxide as acceptor	MF	0.60867	1
GO:0031269	0.01333	0.999323	2	15	pseudopodium assembly	BP	0.610836	1
GO:0021757	0.0133988	1	1	1	caudate nucleus development	BP	0.611433	1
GO:0021758	0.0133988	1	1	1	putamen development	BP	0.611433	1
GO:0055114	0.0134374	0.993506	18	852	oxidation-reduction process	BP	0.611918	1
GO:0071453	0.0135186	0.996571	6	159	cellular response to oxygen levels	BP	0.613162	1
GO:0014033	0.0136249	0.997715	4	74	neural crest cell differentiation	BP	0.613162	1
GO:0045921	0.0136305	0.997714	4	74	positive regulation of exocytosis	BP	0.613162	1
GO:0034109	0.0136666	0.997707	4	73	homotypic cell-cell adhesion	BP	0.613162	1
GO:1901135	0.0136672	0.993004	21	1018	carbohydrate derivative metabolic process	BP	0.613162	1
GO:0072176	0.0137069	0.999299	2	14	nephric duct development	BP	0.613162	1
GO:1902495	0.0137818	0.995623	8	231	transmembrane transporter complex	CC	0.613162	1
GO:1902769	0.0138006	1	1	1	regulation of choline O-acetyltransferase activity	BP	0.613162	1
GO:1902771	0.0138006	1	1	1	positive regulation of choline O-acetyltransferase activity	BP	0.613162	1
GO:1902948	0.0138006	1	1	1	negative regulation of tau-protein kinase activity	BP	0.613162	1
GO:1902955	0.0138006	1	1	1	positive regulation of early endosome to recycling endosome transport	BP	0.613162	1
GO:1902997	0.0138006	1	1	1	negative regulation of neurofibrillary tangle assembly	BP	0.613162	1
GO:1904565	0.0139135	1	1	1	response to 1-oleoyl-sn-glycerol 3-phosphate	BP	0.615681	1
GO:1904566	0.0139135	1	1	1	cellular response to 1-oleoyl-sn-glycerol 3-phosphate	BP	0.615681	1
GO:0048584	0.013954	0.991722	35	1931	positive regulation of response to stimulus	BP	0.616225	1
GO:0001932	0.0139989	0.992499	24	1177	regulation of protein phosphorylation	BP	0.616965	1
GO:0022857	0.0140561	0.993178	18	789	transmembrane transporter activity	MF	0.61769	1
GO:0098609	0.0140861	0.993313	17	723	cell-cell adhesion	BP	0.61769	1
GO:0043410	0.0140999	0.994277	12	455	positive regulation of MAPK cascade	BP	0.61769	1
GO:0048546	0.0141773	0.998377	3	41	digestive tract morphogenesis	BP	0.619841	1
GO:0001965	0.0143084	0.999241	2	16	G-protein alpha-subunit binding	MF	0.623977	1
GO:0042361	0.0143574	1	1	1	menaquinone catabolic process	BP	0.623977	1
GO:0042377	0.0143574	1	1	1	vitamin K catabolic process	BP	0.623977	1
GO:0048286	0.0144289	0.998343	3	38	lung alveolus development	BP	0.625156	1
GO:0030426	0.0144416	0.996286	6	154	growth cone	CC	0.625156	1
GO:0005796	0.0144925	0.997529	4	70	Golgi lumen	CC	0.625497	1
GO:0001822	0.0145066	0.995348	8	242	kidney development	BP	0.625497	1
GO:0030323	0.0145911	0.996237	6	157	respiratory tube development	BP	0.627906	1
GO:0009636	0.0146815	0.994271	11	421	response to toxic substance	BP	0.630556	1
GO:0031032	0.0148319	0.996161	6	158	actomyosin structure organization	BP	0.634868	1
GO:0009792	0.0148399	0.99369	13	521	embryo development ending in birth or egg hatching	BP	0.634868	1
GO:0030427	0.0149273	0.996132	6	155	site of polarized growth	CC	0.636238	1
GO:0002224	0.01493	0.996722	5	119	toll-like receptor signaling pathway	BP	0.636238	1
GO:0009312	0.0150593	0.999179	2	16	oligosaccharide biosynthetic process	BP	0.640313	1
GO:1903697	0.0150841	1	1	1	negative regulation of microvillus assembly	BP	0.640313	1
GO:0015696	0.0151431	0.99738	4	74	ammonium transport	BP	0.641576	1
GO:0001934	0.015181	0.99257	18	809	positive regulation of protein phosphorylation	BP	0.641938	1
GO:0043066	0.0152695	0.992683	17	767	negative regulation of apoptotic process	BP	0.644427	1
GO:1902531	0.0153001	0.991198	30	1586	regulation of intracellular signal transduction	BP	0.644427	1
GO:0005506	0.0153281	0.996613	5	118	iron ion binding	MF	0.644427	1
GO:0070372	0.0155249	0.994957	8	254	regulation of ERK1 and ERK2 cascade	BP	0.648082	1
GO:0001161	0.0155296	0.99916	2	13	intronic transcription regulatory region sequence-specific DNA binding	MF	0.648082	1
GO:0044213	0.0155296	0.99916	2	13	intronic transcription regulatory region DNA binding	MF	0.648082	1
GO:0046903	0.0155748	0.99137	26	1346	secretion	BP	0.648082	1
GO:0032034	0.0155925	1	1	1	myosin II head/neck binding	MF	0.648082	1
GO:0032038	0.0155925	1	1	1	myosin II heavy chain binding	MF	0.648082	1
GO:0048568	0.0156446	0.994155	10	358	embryonic organ development	BP	0.648133	1
GO:0030198	0.015653	0.994506	9	306	extracellular matrix organization	BP	0.648133	1
GO:0007160	0.0157314	0.99534	7	206	cell-matrix adhesion	BP	0.650151	1
GO:0046578	0.0159399	0.995267	7	203	regulation of Ras protein signal transduction	BP	0.657526	1
GO:1990351	0.0160617	0.994755	8	239	transporter complex	CC	0.661307	1
GO:0042133	0.016167	0.996379	5	118	neurotransmitter metabolic process	BP	0.664394	1
GO:0045088	0.016223	0.99427	9	313	regulation of innate immune response	BP	0.66527	1
GO:0004653	0.0162596	0.999077	2	16	polypeptide N-acetylgalactosaminyltransferase activity	MF	0.66527	1
GO:0040011	0.0162794	0.990669	29	1530	locomotion	BP	0.66527	1
GO:0008076	0.0165183	0.997074	4	69	voltage-gated potassium channel complex	CC	0.673773	1
GO:0010646	0.0166914	0.989277	49	2913	regulation of cell communication	BP	0.679572	1
GO:0071398	0.0167268	0.997957	3	44	cellular response to fatty acid	BP	0.679745	1
GO:0009887	0.0168682	0.991649	18	810	animal organ morphogenesis	BP	0.684225	1
GO:0060711	0.0171853	0.997881	3	43	labyrinthine layer development	BP	0.695184	1
GO:0048583	0.0172019	0.988696	56	3444	regulation of response to stimulus	BP	0.695184	1
GO:0015267	0.0173033	0.993438	10	333	channel activity	MF	0.696713	1
GO:0022803	0.0173033	0.993438	10	333	passive transmembrane transporter activity	MF	0.696713	1
GO:0043069	0.017496	0.991486	17	780	negative regulation of programmed cell death	BP	0.703178	1
GO:0038024	0.0175603	0.99682	4	78	cargo receptor activity	MF	0.70447	1
GO:0031091	0.0176439	0.996797	4	81	platelet alpha granule	CC	0.706531	1
GO:0031399	0.0177238	0.989769	29	1539	regulation of protein modification process	BP	0.708433	1
GO:0010842	0.0179028	0.998931	2	16	retina layer formation	BP	0.713303	1
GO:0031589	0.0179107	0.993569	9	312	cell-substrate adhesion	BP	0.713303	1
GO:0016655	0.0181928	0.997693	3	51	oxidoreductase activity, acting on NAD(P)H, quinone or similar compound as acceptor	MF	0.721977	1
GO:0022843	0.0182227	0.995809	5	101	voltage-gated cation channel activity	MF	0.721977	1
GO:0007275	0.0182923	0.98766	67	4210	multicellular organism development	BP	0.721977	1
GO:0110020	0.0183112	0.99664	4	80	regulation of actomyosin structure organization	BP	0.721977	1
GO:0031252	0.0183187	0.992984	10	368	cell leading edge	CC	0.721977	1
GO:0001892	0.0183263	0.996637	4	80	embryonic placenta development	BP	0.721977	1
GO:0030335	0.0183765	0.992589	11	429	positive regulation of cell migration	BP	0.722656	1
GO:0060425	0.0184547	0.997661	3	44	lung morphogenesis	BP	0.723279	1
GO:0008219	0.0184584	0.988963	33	1839	cell death	BP	0.723279	1
GO:0000165	0.0185579	0.99091	17	762	MAPK cascade	BP	0.725878	1
GO:0034754	0.0185955	0.996567	4	85	cellular hormone metabolic process	BP	0.726054	1
GO:0032879	0.0187719	0.988345	39	2232	regulation of localization	BP	0.72819	1
GO:2000811	0.018802	0.99884	2	17	negative regulation of anoikis	BP	0.72819	1
GO:0061138	0.018808	0.994869	6	162	morphogenesis of a branching epithelium	BP	0.72819	1
GO:0072001	0.0188146	0.993672	8	255	renal system development	BP	0.72819	1
GO:0051241	0.0188321	0.990208	20	969	negative regulation of multicellular organismal process	BP	0.72819	1
GO:0030239	0.0188497	0.997589	3	45	myofibril assembly	BP	0.72819	1
GO:0000139	0.0189065	0.991165	15	662	Golgi membrane	CC	0.729098	1
GO:0005795	0.0189795	0.99557	5	124	Golgi stack	CC	0.730626	1
GO:0003779	0.019439	0.992485	10	369	actin binding	MF	0.747002	1
GO:0050900	0.0196311	0.992395	10	388	leukocyte migration	BP	0.753064	1
GO:0030334	0.0197641	0.990472	16	723	regulation of cell migration	BP	0.756841	1
GO:0071625	0.019853	0.998756	2	15	vocalization behavior	BP	0.757515	1
GO:0016358	0.0198673	0.993835	7	206	dendrite development	BP	0.757515	1
GO:0023051	0.0198902	0.987073	49	2942	regulation of signaling	BP	0.757515	1
GO:0051234	0.0199772	0.986453	67	4341	establishment of localization	BP	0.757515	1
GO:0034705	0.0200819	0.996222	4	73	potassium channel complex	CC	0.757515	1
GO:0035023	0.0200967	0.99524	5	124	regulation of Rho protein signal transduction	BP	0.757515	1
GO:0006869	0.0201838	0.993119	8	270	lipid transport	BP	0.757515	1
GO:0008015	0.0202443	0.992123	10	367	blood circulation	BP	0.757515	1
GO:0002320	0.0204358	0.998683	2	17	lymphoid progenitor cell differentiation	BP	0.757515	1
GO:0008585	0.020442	0.996122	4	81	female gonad development	BP	0.757515	1
GO:0006915	0.0205175	0.987905	30	1651	apoptotic process	BP	0.757515	1
GO:0050673	0.020588	0.992429	9	323	epithelial cell proliferation	BP	0.757515	1
GO:0045117	0.0206942	0.998643	2	19	azole transport	BP	0.757515	1
GO:0001755	0.0207077	0.997249	3	48	neural crest cell migration	BP	0.757515	1
GO:0044281	0.0207389	0.987762	30	1692	small molecule metabolic process	BP	0.757515	1
GO:0006720	0.0207651	0.996034	4	88	isoprenoid metabolic process	BP	0.757515	1
GO:0005215	0.0208575	0.98904	20	958	transporter activity	MF	0.757515	1
GO:0033764	0.0208738	0.998619	2	20	steroid dehydrogenase activity, acting on the CH-OH group of donors, NAD or NADP as acceptor	MF	0.757515	1
GO:0003298	0.0209372	0.998613	2	20	physiological muscle hypertrophy	BP	0.757515	1
GO:0003301	0.0209372	0.998613	2	20	physiological cardiac muscle hypertrophy	BP	0.757515	1
GO:0061049	0.0209372	0.998613	2	20	cell growth involved in cardiac muscle cell development	BP	0.757515	1
GO:0004854	0.0209379	0.99989	1	2	xanthine dehydrogenase activity	MF	0.757515	1
GO:0009115	0.0209379	0.99989	1	2	xanthine catabolic process	BP	0.757515	1
GO:0016726	0.0209379	0.99989	1	2	oxidoreductase activity, acting on CH or CH2 groups, NAD or NADP as acceptor	MF	0.757515	1
GO:0019285	0.0210245	0.999889	1	2	glycine betaine biosynthetic process from choline	BP	0.757515	1
GO:0031455	0.0210245	0.999889	1	2	glycine betaine metabolic process	BP	0.757515	1
GO:0031456	0.0210245	0.999889	1	2	glycine betaine biosynthetic process	BP	0.757515	1
GO:0034330	0.0210369	0.992775	8	267	cell junction organization	BP	0.757515	1
GO:0031290	0.0211048	0.998609	2	18	retinal ganglion cell axon guidance	BP	0.757515	1
GO:1900024	0.0211144	0.997177	3	47	regulation of substrate adhesion-dependent cell spreading	BP	0.757515	1
GO:0017060	0.0211498	0.999888	1	2	3-galactosyl-N-acetylglucosaminide 4-alpha-L-fucosyltransferase activity	MF	0.757515	1
GO:0003357	0.0211555	1	1	1	noradrenergic neuron differentiation	BP	0.757515	1
GO:2000759	0.0211555	1	1	1	regulation of N-terminal peptidyl-lysine acetylation	BP	0.757515	1
GO:2000761	0.0211555	1	1	1	positive regulation of N-terminal peptidyl-lysine acetylation	BP	0.757515	1
GO:0044321	0.0212559	0.998593	2	18	response to leptin	BP	0.757515	1
GO:0030974	0.0212604	0.999886	1	2	thiamine pyrophosphate transmembrane transport	BP	0.757515	1
GO:0090422	0.0212604	0.999886	1	2	thiamine pyrophosphate transmembrane transporter activity	MF	0.757515	1
GO:0070371	0.0212982	0.992667	8	270	ERK1 and ERK2 cascade	BP	0.757515	1
GO:0015079	0.0213004	0.994893	5	110	potassium ion transmembrane transporter activity	MF	0.757515	1
GO:0050482	0.0213548	0.998583	2	18	arachidonic acid secretion	BP	0.757515	1
GO:1903963	0.0213548	0.998583	2	18	arachidonate transport	BP	0.757515	1
GO:2000224	0.0214575	0.999884	1	2	regulation of testosterone biosynthetic process	BP	0.757515	1
GO:0036152	0.0214748	0.998571	2	18	phosphatidylethanolamine acyl-chain remodeling	BP	0.757515	1
GO:1902003	0.0215284	0.998566	2	18	regulation of amyloid-beta formation	BP	0.757515	1
GO:0019747	0.0216659	0.999882	1	2	regulation of isoprenoid metabolic process	BP	0.757515	1
GO:0033026	0.0216792	0.999882	1	2	negative regulation of mast cell apoptotic process	BP	0.757515	1
GO:0018479	0.0216981	0.999882	1	2	benzaldehyde dehydrogenase (NAD+) activity	MF	0.757515	1
GO:0047045	0.0217313	0.999881	1	2	testosterone 17-beta-dehydrogenase (NADP+) activity	MF	0.757515	1
GO:0050429	0.0218226	1	1	1	calcium-dependent phospholipase C activity	MF	0.757515	1
GO:0012501	0.021867	0.986937	31	1723	programmed cell death	BP	0.757515	1
GO:0030318	0.0218895	0.998522	2	19	melanocyte differentiation	BP	0.757515	1
GO:0016404	0.0219313	0.999879	1	2	15-hydroxyprostaglandin dehydrogenase (NAD+) activity	MF	0.757515	1
GO:0048731	0.0219567	0.985186	61	3795	system development	BP	0.757515	1
GO:0060541	0.0219683	0.993787	6	175	respiratory system development	BP	0.757515	1
GO:0070554	0.0220106	0.999878	1	2	synaptobrevin 2-SNAP-25-syntaxin-3-complexin complex	CC	0.757515	1
GO:1903742	0.02204	0.999878	1	2	regulation of anterograde synaptic vesicle transport	BP	0.757515	1
GO:0006836	0.0220549	0.993008	7	214	neurotransmitter transport	BP	0.757515	1
GO:0035162	0.0221891	0.99849	2	19	embryonic hemopoiesis	BP	0.757515	1
GO:0042044	0.0222697	0.998482	2	19	fluid transport	BP	0.757515	1
GO:0005938	0.0222701	0.992269	8	272	cell cortex	CC	0.757515	1
GO:0047006	0.0222972	0.999875	1	2	17-alpha,20-alpha-dihydroxypregn-4-en-3-one dehydrogenase activity	MF	0.757515	1
GO:0002426	0.0223232	0.999875	1	2	immunoglobulin production in mucosal tissue	BP	0.757515	1
GO:0042369	0.0223499	0.999874	1	2	vitamin D catabolic process	BP	0.757515	1
GO:0042629	0.0223702	0.998472	2	19	mast cell granule	CC	0.757515	1
GO:0060002	0.0223723	0.999874	1	2	plus-end directed microfilament motor activity	MF	0.757515	1
GO:0021934	0.022465	0.999873	1	2	hindbrain tangential cell migration	BP	0.757515	1
GO:0021935	0.022465	0.999873	1	2	cerebellar granule cell precursor tangential migration	BP	0.757515	1
GO:0023014	0.0224758	0.988746	17	777	signal transduction by protein phosphorylation	BP	0.757515	1
GO:0071466	0.0225155	0.994503	5	133	cellular response to xenobiotic stimulus	BP	0.757515	1
GO:2000620	0.0225265	0.999872	1	2	positive regulation of histone H4-K16 acetylation	BP	0.757515	1
GO:2000324	0.0226633	0.999871	1	2	positive regulation of glucocorticoid receptor signaling pathway	BP	0.757515	1
GO:1904527	0.022678	0.999871	1	2	negative regulation of microtubule binding	BP	0.757515	1
GO:0045604	0.0227065	0.996879	3	47	regulation of epidermal cell differentiation	BP	0.757515	1
GO:0035633	0.0227073	0.99987	1	2	maintenance of permeability of blood-brain barrier	BP	0.757515	1
GO:0031532	0.022717	0.995542	4	88	actin cytoskeleton reorganization	BP	0.757515	1
GO:0070950	0.0227437	0.99987	1	2	regulation of neutrophil mediated killing of bacterium	BP	0.757515	1
GO:0070951	0.0227437	0.99987	1	2	regulation of neutrophil mediated killing of gram-negative bacterium	BP	0.757515	1
GO:0003013	0.0227546	0.990979	10	375	circulatory system process	BP	0.757515	1
GO:0004447	0.0227637	0.99987	1	2	iodide peroxidase activity	MF	0.757515	1
GO:0006940	0.0227927	0.996863	3	47	regulation of smooth muscle contraction	BP	0.757515	1
GO:0090360	0.0228064	0.999869	1	2	platelet-derived growth factor production	BP	0.757515	1
GO:0090361	0.0228064	0.999869	1	2	regulation of platelet-derived growth factor production	BP	0.757515	1
GO:0046545	0.0228274	0.995519	4	84	development of primary female sexual characteristics	BP	0.757515	1
GO:0051897	0.0229207	0.994381	5	130	positive regulation of protein kinase B signaling	BP	0.757515	1
GO:2000147	0.022954	0.990428	11	444	positive regulation of cell motility	BP	0.757515	1
GO:0031708	0.0229987	0.999867	1	2	endothelin B receptor binding	MF	0.757515	1
GO:0070960	0.0230182	0.999867	1	2	positive regulation of neutrophil mediated cytotoxicity	BP	0.757515	1
GO:0070961	0.0230182	0.999867	1	2	positive regulation of neutrophil mediated killing of symbiont cell	BP	0.757515	1
GO:1904426	0.0230302	0.999867	1	2	positive regulation of GTP binding	BP	0.757515	1
GO:0015101	0.0230858	0.998396	2	19	organic cation transmembrane transporter activity	MF	0.757515	1
GO:0016459	0.0231504	0.996795	3	47	myosin complex	CC	0.757515	1
GO:0031253	0.0231588	0.991901	8	276	cell projection membrane	CC	0.757515	1
GO:0090119	0.0231599	0.999865	1	2	vesicle-mediated cholesterol transport	BP	0.757515	1
GO:0005044	0.0231659	0.996792	3	47	scavenger receptor activity	MF	0.757515	1
GO:0070668	0.0232045	0.999865	1	2	positive regulation of mast cell proliferation	BP	0.757515	1
GO:0043311	0.0232555	0.999864	1	2	positive regulation of eosinophil degranulation	BP	0.757515	1
GO:1902568	0.0232555	0.999864	1	2	positive regulation of eosinophil activation	BP	0.757515	1
GO:1904347	0.0232576	0.999864	1	2	regulation of small intestine smooth muscle contraction	BP	0.757515	1
GO:1904349	0.0232576	0.999864	1	2	positive regulation of small intestine smooth muscle contraction	BP	0.757515	1
GO:1990770	0.0232576	0.999864	1	2	small intestine smooth muscle contraction	BP	0.757515	1
GO:0003002	0.0232907	0.991846	8	275	regionalization	BP	0.757515	1
GO:1902737	0.0234056	0.999862	1	2	dendritic filopodium	CC	0.757515	1
GO:0007596	0.0234217	0.991789	8	283	blood coagulation	BP	0.757515	1
GO:0039020	0.0234446	0.999862	1	2	pronephric nephron tubule development	BP	0.757515	1
GO:0072114	0.0234446	0.999862	1	2	pronephros morphogenesis	BP	0.757515	1
GO:0120063	0.0234475	0.999862	1	2	stomach smooth muscle contraction	BP	0.757515	1
GO:0042327	0.0236004	0.987871	18	849	positive regulation of phosphorylation	BP	0.759175	1
GO:0032227	0.0236249	0.99986	1	2	negative regulation of synaptic transmission, dopaminergic	BP	0.759175	1
GO:1901137	0.0237205	0.988913	14	622	carbohydrate derivative biosynthetic process	BP	0.759175	1
GO:0060993	0.0237491	0.995286	4	81	kidney morphogenesis	BP	0.759175	1
GO:0097324	0.0237511	0.999858	1	2	melanocyte migration	BP	0.759175	1
GO:0071691	0.0238117	0.999857	1	2	cardiac muscle thin filament assembly	BP	0.759175	1
GO:0034696	0.0238682	0.999857	1	2	response to prostaglandin F	BP	0.759175	1
GO:0046475	0.0238942	0.998302	2	20	glycerophospholipid catabolic process	BP	0.759175	1
GO:0048598	0.0239088	0.989545	12	492	embryonic morphogenesis	BP	0.759175	1
GO:0042692	0.0240125	0.991545	8	278	muscle cell differentiation	BP	0.759175	1
GO:0035019	0.0240522	0.996621	3	47	somatic stem cell population maintenance	BP	0.759175	1
GO:0034685	0.0241092	0.999854	1	2	integrin alphav-beta6 complex	CC	0.759175	1
GO:0086041	0.0242059	1	1	1	voltage-gated potassium channel activity involved in SA node cell action potential depolarization	MF	0.759175	1
[truncated: 21,213 more rows]

## Sheet: PC1_99thPercentile
category	over_represented_pvalue	under_represented_pvalue	numDEInCat	numInCat	term	ontology	over_represented_qvalue	under_represented_qvalue
[truncated: 21,904 more rows]

[truncated: 6 more sheets: PC2_1stPercentile, PC2_99thPercentile, PC3_1stPercentile, PC3_99thPercentile, PC4_1stPercentile, PC4_99thPercentile]
